# Supplementary material for: A novel nomogram to predict mortality in patients with stroke: a survival analysis based on the MIMIC-III clinical database
Source: BMC Med Inform Decis Mak. 2022 Apr 6;22:92. doi: 10.1186/s12911-022-01836-3 (PMC8988376; doi:10.1186/s12911-022-01836-3)
Supplement: Supplementary file 1 — Additional file 1: Raw data of relevant clinical data of stroke patients. [file 12911_2022_1836_MOESM1_ESM.csv]

Gender	Ethnicity	Insurance	Marital	Admission_type	Ventilation	Cardiac_arrhythmias	CHF	Hypertension	Diabetes_complicated	Diabetes_uncomplicated	Coagulopathy	Metastatic_cancer	Explicit_sepsis	Age	Weight	Gcs	OASIS	HeartRate	RespRate	DiasBP	SysBP	MeanBP	SpO2	AG	Bicarbonate	Total_Calcium	Chloride	Cr	Glu	Potassium	Sodium	Hb	INR	WBC	PLT	PT	RBC	status	day
2	1	1	3	1	2	1	1	2	1	1	1	1	1	82.8831	65	7	47	52.53846154	16.71428571	45	165.2692308	85.08973078	100	17	26	9.1	105	1.1	143	5.3	143	12.8	1.1	11.5	222	12.6	4.14	1	3
1	1	1	3	1	1	1	1	2	1	2	1	1	1	67.1465	74	14	24	73.26086957	16.34782609	68.86363636	111.7272727	78.95454545	94.91304348	16	24	8	99	0.8	60	6.2	133	14.9	1.1	15.5	191	13	4.95	1	14
1	3	3	2	1	2	1	1	2	1	1	1	1	2	37.0739	132	15	34	92.56097561	17.29166667	53.70731707	108.3658537	68.82666667	96.8372093	17	20	8	106	0.9	130	4.6	138	9.9	1.3	10.3	189	14.8	3.45	0	90
2	1	1	2	1	1	2	2	2	1	1	1	1	1	87.7753	78	14	36	90.8	24.68571429	65.65714286	135.4857143	91.51428571	96.37142857	10	30	9	101	1.4	132	4.1	137	12.2	1.1	15.1	236	13	4.07	0	90
2	1	4	1	1	2	2	2	1	1	1	1	1	1	39.088	67	9	35	77.09090909	17.36	66.81818182	129.6363636	90.81818182	100	15	22	8.4	106	0.7	111	5.8	137	12.3	1.6	10.2	190	17.4	5.76	0	90
2	1	1	3	1	2	2	1	2	1	1	1	1	1	85.3756	64	15	36	86.23076923	16.48387097	64.88461538	138.5384615	92.62666809	99.07692308	16	23	8.8	107	0.7	153	4	142	14.8	1.1	11.6	195	12.5	4.72	1	2
2	3	4	3	1	2	2	1	2	1	1	1	1	1	53.0687	79	15	34	77.46875	15.30769231	77.36666667	141.2333333	105.6222222	99.96875	17	28	9.3	98	0.8	110	3.8	139	11.2	1.1	10.5	339	12.6	4.38	0	90
2	1	1	3	1	1	1	1	2	1	1	1	1	1	71.308	77	14	24	72.85714286	15.47619048	70.85714286	146.2380952	87.80952381	95.61904762	13	23	8.6	108	0.7	115	5	139	12.6	1.1	10.7	284	13.3	4.1	1	187
2	3	1	3	1	1	2	1	2	1	2	1	1	1	83.1321	61	14	34	59.96	14.56	43.88	117.28	62.72	98.83333333	21	21	10.5	100	1.5	179	8.5	133	14.3	0.9	12.8	298	11.1	4.6	1	1264
1	1	1	2	1	1	1	1	2	1	1	1	1	1	54.7027	86	15	19	63.69565217	20.22727273	54.04347826	129.9565217	75.60869565	96.72727273	8	28	8.2	107	1.2	92	4	140	15	1	8.3	442	11	4.74	0	90
2	1	1	3	1	1	1	1	2	1	2	1	1	1	88.5562	60	15	33	71.79166667	25	53.65217391	147.3478261	79.58333333	98.25	16	19	9.5	110	1.8	139	4.3	141	11.3	1	8.3	212	12.1	3.62	0	90
2	1	1	2	1	1	1	1	2	1	2	1	1	1	82.5772	66	15	24	58.23076923	18.03846154	49.60869565	142.2173913	72.2173913	94.96153846	15	25	9.1	109	0.7	105	3.6	145	13.6	1.1	8.3	202	13	4.52	0	90
2	1	1	2	1	1	2	1	2	1	1	1	1	1	88.8819	57	14	39	81.26666667	18.63333333	70.9	139.6333333	86.16666667	95.7	16	27	8.5	101	0.8	124	6.5	137	14	1.1	10.9	294	13	4.44	0	1460
1	1	1	1	1	1	2	1	1	1	1	1	1	1	75.5887	68	12	31	69.94285714	21.68571429	62	137.0588235	86.51040292	96.13888889	9	19	5.6	118	0.6	102	2.4	144	10.8	1.1	14.8	147	13.4	3.45	1	2555
2	1	2	1	1	1	1	1	1	1	1	1	1	1	36.7863	79	12	20	66.15384615	16.53846154	78.81481481	144	97	97.07407407	15	25	8.8	103	0.8	92	3.5	139	13.3	1.1	6.6	226	12.7	4.3	0	90
1	1	1	3	1	1	2	1	1	1	1	1	1	1	81.3545	69	9	35	63	19.67741935	59.22222222	144.0740741	77.74074074	96.6	17	23	9	104	2.4	96	4.7	139	11.1	1	5.4	206	11.9	3.73	1	200
1	1	1	1	1	2	2	2	2	1	2	1	1	2	74.2489	90	15	49	85.75	18.04545455	45.94444444	108.1944444	62.32432432	98.36842105	17	21	8.8	102	2.8	178	5.5	134	9.1	1.5	15.7	425	16.4	3.21	1	23
2	3	3	2	1	2	1	1	2	1	1	1	1	1	58.9055	67	15	33	94.48	16.68965517	57.5	126.25	73.5	98.8	15	28	8.8	106	0.9	115	3.9	145	13.6	1	12.8	263	11.7	4.65	0	90
1	1	1	3	1	1	1	1	1	1	2	1	1	1	76.3895	90	15	27	67.51851852	17.56	49.2962963	123.0740741	72.40740741	96.25	18	21	8.9	101	1.4	249	4.4	136	15.9	1.1	10.8	211	12.8	5.58	0	1460
1	1	1	3	1	1	2	1	2	1	2	1	1	1	73.0121	74	15	20	66.375	14.04166667	63.33333333	142.7916667	82.83333333	95.65217391	14	24	8.2	102	0.9	101	3.9	136	9.6	3.3	7.9	319	32.8	3.22	0	90
1	3	1	3	1	2	2	2	2	2	1	1	1	1	68.2903	61	14	40	75.23076923	16.12903226	55.10344828	120.6551724	75.82758621	96.38461538	11	24	8.2	112	2.1	98	5	142	9.7	1.1	13.8	313	11.6	3.31	1	57
1	1	1	1	1	2	2	1	2	1	1	1	1	1	75.9873	71	6	48	80.83783784	25.18604651	58.48648649	136.2702703	84.41441345	99.15789474	19	18	8.6	99	1.7	202	5	131	13	1.1	17.2	254	12.4	4.19	1	2
2	1	1	1	1	1	1	1	2	1	1	1	1	1	87.5614	64	14	29	60.28	19.04	81.66666667	141.5833333	94.83333333	96.4	13	25	8.7	108	1.5	95	4.5	141	12.1	1	7.7	284	11.1	4.09	0	90
2	1	1	3	1	2	1	2	1	1	1	2	1	2	73.721	47	6	60	107.9032258	28.43589744	53.675	104.3	71.11666203	97.18181818	18	22	6.4	100	1.4	134	3.5	136	11.6	1.2	31.8	157	13.2	4.08	1	5
1	1	1	1	1	2	2	1	2	1	1	1	1	1	80.2523	78	6	46	84.95454545	20.32142857	90.85	163.8	115.55	99.86363636	15	21	8.1	109	1.2	129	3.6	141	14.2	1.1	7	204	11.9	4.64	1	41
2	2	1	3	1	2	1	1	1	1	1	1	1	1	73.046	77	15	30	68.92857143	14.02857143	56.64285714	160.7857143	91.35714967	100	19	18	8.9	106	1.2	157	4.1	139	10.1	1	9.9	269	12.7	3.75	1	1424
2	1	2	2	1	1	1	1	1	1	1	1	1	1	54.4697	55	14	26	71.8	17.64	66.96	116.88	78.96	97.24	13	20	8.7	112	0.9	101	3.7	141	13.2	1.1	16.3	315	12.7	4.32	0	90
1	1	1	3	1	1	2	1	1	1	1	1	1	1	67.6945	72	15	41	82.76923077	21	51.72	92.24	61.72	96.64	10	37	6.7	95	0.4	91	4.1	138	12.2	1	17	179	11.8	4.4	0	90
1	1	2	1	1	2	1	1	1	1	1	1	1	1	58.432	90	15	33	98.04	16.34482759	75.12	137.52	95.92000336	99.5	16	23	7.8	107	1	180	3.7	142	13.8	1.4	29.1	306	15.7	4.6	1	14
1	1	2	1	1	1	2	1	1	1	1	1	1	1	55.6949	83	14	25	87.93548387	16.44827586	83.24137931	122.0344828	92.75862069	97.4516129	19	20	9.3	103	1.3	112	4	138	15.1	1.6	17.4	194	17.3	4.66	0	90
2	2	1	1	1	1	2	2	2	2	1	1	1	2	67.9164	89	15	28	75.2	21.35	36.8	128.5	62.55	97.8	21	28	8.4	93	5.2	164	4.6	137	8.9	1.3	13.9	417	13.9	2.91	1	56
2	1	1	3	1	1	2	2	1	1	1	1	1	1	88.6538	61	9	35	64.90909091	21.13636364	52.27272727	115.4090909	73.31818182	97.54545455	13	32	9.5	104	1.9	103	4.1	145	12.8	1	7.9	291	12.1	4.47	1	22
2	1	1	3	1	1	2	1	2	1	2	1	1	1	85.9996	65	13	30	63.91666667	16.375	59.79166667	173.4583333	87.91666667	96.66666667	13	27	9.8	103	1.2	120	3.9	139	11.2	1.1	5.3	245	13.1	3.8	1	951
2	1	1	3	1	2	1	1	2	1	2	2	1	2	66.3608	48	15	36	112.3783784	23	63.10526316	101.1315789	77.08108108	95.32142857	14	29	7.1	96	0.3	158	2.4	137	12.5	1.2	11.4	113	13.5	4.17	1	156
1	1	2	1	1	2	2	1	2	1	1	1	2	1	60.5949	144	15	30	76	16.17391304	77.4	130.25	88.95	97.35	15	25	8.2	104	1.3	94	3.6	140	16.1	3.2	16.2	246	32.8	5.33	0	90
1	2	1	1	1	2	2	1	2	1	1	1	1	1	82.9307	85	10	45	64.6	16.57446809	68.3974359	147.1282051	94.33333333	99.97619048	11	24	7.7	107	1.1	140	3.9	138	12.3	1.1	8.1	313	12.8	4.54	1	2
1	3	5	3	1	1	2	1	2	1	1	1	1	1	59.1058	70	12	24	70.6969697	14.87878788	71.86363636	122.2045455	90.60605665	98.21212121	19	22	9.9	103	1.2	139	3.3	141	16.8	1.1	15.3	275	13.1	5.3	0	1460
1	1	1	2	1	2	1	1	2	1	1	1	1	1	76.0176	73	14	47	76.45	23.54347826	71.55	180.7	110.3920824	97.65	17	26	9	102	1.2	103	3.4	142	15.7	1.2	12.8	197	13.2	5.44	1	12
2	1	1	3	1	2	2	1	2	1	1	1	1	1	86.8014	49	6	53	64.85294118	18.13513514	59.59459459	156.1081081	89.02702703	99.45454545	16	25	9.4	103	1.1	137	3.1	141	12.9	1	13.1	235	12.1	4.32	1	4
1	1	1	1	1	2	2	1	2	1	1	1	1	1	70.3855	83	15	33	71.45833333	20.06451613	55.96551724	127.4137931	73	97.24	14	20	8.1	124	3	133	3.7	154	7.6	1.4	22.3	489	15.6	2.56	0	90
1	1	1	1	1	2	2	1	2	1	2	1	1	2	84.184	87	15	43	98.14035088	26.41666667	55.57142857	95.51785714	69.24999448	91.88888889	25	12	9	104	3.5	117	5.5	135	10.5	1.5	16.2	199	14.7	3.49	1	20
1	1	1	3	1	1	1	1	1	1	1	1	1	1	82.8348	84	15	21	66.2	16.8	62.54545455	178.5454545	93.09090909	96.84	12	22	8	110	1.3	128	3.6	140	13.5	1	6.5	215	11.9	4.3	0	90
1	1	1	3	1	2	1	1	2	1	2	1	1	1	70.0051	97	15	37	95.16	15.82758621	69.46153846	131.3461538	84.84615385	98.12	23	18	8.1	98	0.8	215	3.2	136	16.3	1.3	15.8	191	15	4.83	1	5
2	1	1	3	1	1	2	1	2	1	2	1	1	1	77.348	75	13	30	70.48387097	17.83870968	53.48275862	175.4827586	84.06896552	96	13	21	9.2	104	1.2	152	4.2	134	10.6	1	11.2	211	12.4	3.57	0	90
2	3	2	3	1	1	1	1	2	1	2	1	1	1	60.2149	99	14	30	79.27659574	23.40425532	78.70833333	145.6875	103.3958271	96.23404255	14	25	9.1	104	0.7	174	3.7	139	14.7	1.2	10.3	304	13.5	5.35	1	12
2	2	3	2	1	1	1	2	2	1	1	1	1	1	41.7501	77	10	26	108.8095238	29.94736842	70.71428571	110.3333333	83.92062814	98.23529412	15	22	8.6	99	0.9	95	4.2	132	15.9	1.4	6.1	255	14.5	5.92	1	2330
2	1	3	1	1	2	1	1	2	1	2	2	1	2	63.2789	94	15	50	82.45454545	25.8974359	67.3125	109.0625	77.8125	95.42424242	19	15	7.3	100	1.9	212	5.1	129	11.8	1.4	21.8	288	16	4.11	1	6
1	3	1	3	1	2	2	2	2	1	1	1	1	1	69.9829	100	15	50	119.0196078	18.49122807	59.62195122	99.09756098	71.5	97.88888889	25	19	9.2	103	1.7	137	4.8	142	17.2	1.1	15	248	12.9	5.45	1	8
1	1	2	1	1	2	1	2	1	1	1	1	1	1	72.68	90	15	41	98.65384615	24.75	65.38461538	108.6538462	88.08333333	95.64	14	24	6.4	112	1.5	80	2.9	147	8.8	1.2	15.7	43	13.5	3.03	1	271
1	3	1	1	1	2	2	1	1	1	1	1	1	2	69.0904	109	15	43	79.75675676	22.6744186	56.53658537	101.1463415	71.9444452	97.21052632	18	27	8.9	102	1.4	148	3.8	143	11.5	1.3	11	368	13.7	3.87	1	3
2	3	2	1	1	1	1	2	1	1	2	2	1	1	62.7059	124	15	30	72.42857143	17.35714286	51.57142857	107.1428571	64.63636364	96.28571429	12	25	8	105	1	175	3.7	138	12.5	1.8	15.9	130	18.9	3.41	0	1460
2	1	1	1	1	1	2	2	2	2	1	2	1	2	76.6446	82	14	27	76.875	15.03125	58.66666667	125.9166667	74.79166667	94.15625	25	7	7.7	115	6.4	84	3.7	143	9.8	1.2	11.3	115	13.8	3.46	1	178
1	2	2	3	1	2	1	1	2	1	1	1	1	1	49.5549	95	14	38	79.36	17.69230769	72.96296296	141.4074074	99.2962963	98.92	18	24	9	105	1	202	3.8	143	14.7	1	14.3	299	12.1	4.29	1	91
2	3	1	2	1	2	2	1	2	1	1	2	1	1	82.2042	59	15	44	103.3928571	19.45714286	64.57142857	119.5357143	76.78571429	98.52380952	24	20	9.6	95	1.5	106	4.5	134	11.5	1.1	10.4	249	11.6	3.42	0	90
1	1	2	1	1	2	2	1	2	1	2	1	1	1	73.1259	89	15	41	78.5952381	20.88	84.57317073	145.9634146	107.7804878	99.5952381	14	20	7.5	111	0.7	153	5.4	140	13.9	1.1	12.4	270	13.3	4.76	0	1460
1	2	1	2	1	1	2	2	2	1	2	1	1	1	84.8641	68	10	35	77	16.05263158	69.75	120.4375	84.47058824	98.77777778	17	25	9.5	98	2.5	293	3.9	136	12.6	1.4	3.5	148	16.2	4.62	1	244
2	1	2	2	1	1	1	1	1	1	1	1	1	1	45.4492	85	14	20	62.91666667	19.66666667	75.125	115.5	88.58333333	99.08333333	13	28	10.5	103	1.4	124	4.3	140	12.2	1	14.9	401	12.4	4.02	0	1460
1	1	1	1	2	2	2	1	2	1	1	1	1	1	81.5499	118	15	31	84.20588235	11.66666667	51.65789474	98.28947368	68.05263158	99.5	6	26	8.2	111	1.1	130	3.5	139	8.8	1.2	15.1	126	14.4	2.95	0	90
1	1	1	2	1	1	1	1	2	1	1	1	1	1	80.8966	62	15	31	68.40909091	18.31818182	62.84210526	120.6315789	82.6	93.95454545	15	25	10.1	104	1.4	121	3.4	141	13.2	1.2	12.1	299	13.6	4.24	0	90
1	1	1	1	1	1	2	1	1	1	1	2	1	1	79.2428	103	15	33	61.06666667	16.6	61.42857143	132.5714286	85.1428784	97	14	26	9	104	1	91	4.1	140	13.4	7.1	5.9	176	30.7	4.13	1	408
1	3	1	1	1	2	2	1	2	1	2	1	1	1	78.3989	69	15	33	67.06060606	12.7804878	54.31428571	145.3142857	83.53921464	99.34285714	17	27	10.5	99	1.3	177	3.7	139	18	1	8.8	144	11.8	5.29	1	344
1	3	2	1	1	2	1	1	2	1	1	1	1	1	60.3461	85	12	30	78.79310345	14.90322581	74.63333333	146.9666667	98.1	98.9375	10	27	8.9	107	1	116	3.7	140	13.5	1.2	9.1	320	13.5	4.41	0	90
2	2	1	1	1	1	1	1	2	1	2	1	1	1	62.5603	82	14	36	79.47826087	23.2173913	48.86956522	145.1304348	73.08695652	92.09090909	18	30	8.9	96	5.4	195	5	139	11.8	1.1	12.1	148	12.5	3.98	0	90
1	1	1	1	1	2	2	1	2	1	2	1	1	1	84.1602	120	15	37	60	15.17857143	51.19047619	159.4761905	78.66666667	99.20833333	16	26	8.4	105	0.8	117	4.5	142	12.8	1	8.5	212	12.4	4.44	0	90
1	2	3	1	1	1	1	1	2	1	2	1	1	1	45.2378	86	15	18	68.07407407	15.66666667	68.11111111	119.8518519	79.51851852	99.96296296	13	28	9.4	105	1.1	131	3.9	142	12.6	0.9	6.9	274	11.1	4.41	0	90
1	1	1	2	2	2	2	1	2	1	1	1	1	1	80.4144	90	15	38	99.2	19.69387755	57.26086957	120.2608696	76.15217391	95.54347826	12	30	9.1	105	1.3	93	4.2	143	14.1	2.4	5.7	179	24.4	4.29	1	1352
2	3	1	3	1	2	1	1	2	1	1	1	1	1	78.3225	60	13	37	73.96969697	15.16216216	60.15151515	158.3939394	89.3030303	97.21212121	12	30	8.2	102	1.2	137	3.9	140	13.2	1.1	3.9	180	12.5	4.13	0	90
1	3	1	3	1	2	2	2	2	2	1	1	1	2	83.2182	91	9	48	70.12903226	21.34210526	55.41935484	112.6451613	71.96774194	97.90909091	17	26	9	95	1.5	229	3.6	134	12.3	1.6	13.3	283	15.3	4.12	1	10
2	1	1	1	1	2	2	1	2	1	1	2	1	1	80.3892	60	9	47	65.23076923	17.58064516	50.07692308	118.4615385	68.03846154	99.25	10	24	7.6	112	0.7	123	4.4	142	11.8	1.1	5.4	134	13.4	3.71	0	90
2	2	3	2	1	2	1	2	2	2	1	2	1	1	58.8062	50	15	33	83.07142857	19.19444444	75.51851852	132.4444444	89.92307692	99.96666667	33	13	10.1	97	2.1	366	4.2	139	13.9	1.1	20.1	131	12.6	4.54	0	1460
1	1	3	2	1	2	2	1	2	1	1	2	1	2	38.4347	115	15	44	126.0666667	26.36363636	60.125	107.28125	74.39393939	96.34482759	12	27	7.7	102	1.5	105	4.2	137	12.3	1.7	9.8	154	18.9	4.14	0	90
1	1	1	1	1	1	1	1	2	1	1	1	1	1	88.5762	87	15	31	98.73913043	17.26086957	70.60869565	147.2608696	89.65217391	97.7826087	22	16	10.1	106	1.8	105	5	139	12.6	1.1	8.6	257	12.5	4.21	0	90
2	3	2	3	2	2	2	2	1	1	1	1	1	1	61.4322	95	14	25	84.96551724	16.23333333	68.35714286	110.4137931	86.68965517	99.65517241	15	28	9.3	96	0.9	114	4.7	134	13.6	1.3	7.5	186	14.8	4.26	0	90
2	1	1	1	1	2	1	1	1	1	2	1	1	1	72.9779	85	15	34	95.57142857	18.7	45.56666667	105.2333333	62.66666667	98.14285714	13	27	9.2	106	0.8	159	4.3	142	14.4	1	7	156	12.2	4.63	1	6
1	1	1	1	1	1	2	2	2	1	1	2	1	1	66.1714	115	15	23	91.5625	20.2173913	72.7	119.1	83.34482759	94	15	30	8.9	91	0.7	148	3.6	132	7.8	1.3	35.9	6	15.4	2.58	0	90
1	1	1	3	1	1	1	1	1	1	1	1	1	1	81.9159	55	9	33	94.2	22	71.84	145.28	96.32005615	96.41666667	16	22	9.4	103	0.8	129	4.2	137	15.1	1	13.9	246	11.5	4.87	1	460
2	2	1	3	1	1	1	1	2	1	1	1	1	1	78.5865	93	13	29	75.87096774	18.70967742	56.24137931	140.7931034	76.89655172	99.64516129	12	25	9	110	1	93	3.5	143	12.7	1	5.3	229	12.2	4.01	0	1460
1	1	1	1	1	1	2	1	2	1	1	1	1	1	82.6098	52	13	37	116.6666667	26.16666667	66.28	106.84	79.41666667	96.58333333	20	31	8.5	95	6.6	117	4.5	141	11.2	13.4	9.7	285	106	3.68	0	90
1	1	1	3	1	1	2	1	2	1	2	1	1	1	80.9624	72	11	40	72.57692308	31.65384615	67.03703704	146.962963	88.19230769	96.76923077	20	21	8.7	102	1.2	415	4.4	139	13.4	1.2	7.8	181	13.9	4.29	1	4
2	1	2	1	1	1	1	1	2	1	1	1	1	1	54.636	73	11	19	61.34615385	16.07692308	78.875	169.6666667	100.625	95.26923077	17	18	9.8	112	1.2	171	4.9	142	15.8	1.3	11.1	246	14.7	5.12	1	5
2	1	2	1	1	1	1	1	1	1	1	1	1	1	37.7089	68	15	15	65.32	16.8	66	121.1923077	85.53846154	99.24	12	27	9.8	104	0.9	79	4.1	139	13.9	1	6.5	355	11.5	4.77	0	90
2	1	1	3	1	2	2	2	2	1	1	1	1	1	82.7273	83	7	53	75.66666667	19.42857143	77.29166667	146.4583333	104.1211954	98.95833333	19	23	8.9	104	0.8	133	3.9	142	14.2	2	15.9	232	17.2	4.4	1	3
1	3	1	1	1	2	1	1	2	1	2	1	1	1	83.7276	67	7	51	105.0789474	21.62162162	72.51219512	163.097561	104	98.61111111	17	30	8.8	102	1.1	173	3.7	145	12.4	1.2	12.8	287	13.6	4.01	1	12
2	1	1	3	1	1	1	1	2	1	1	1	1	1	77.0145	80	15	23	56.63636364	17.86363636	60.80952381	132.2380952	79.95238095	95.77272727	11	30	9.4	104	0.8	92	4.1	141	12.3	1	6.3	249	11.2	4.19	0	90
1	3	1	3	1	1	2	2	2	1	2	1	1	1	66.6321	83	14	32	99.24	15.4	92.56521739	160.3478261	107.7826087	96.84	16	25	9	100	1.3	230	3.4	138	15.2	1	6.6	173	10.9	4.86	0	90
1	1	2	1	1	1	1	1	2	1	1	1	1	1	54.0108	88	8	28	76.57692308	21.92307692	81.8	135.04	93.13043478	97.08	16	25	9.2	101	1.3	146	4	138	15.6	1.1	10.4	347	12.8	5.22	0	90
2	1	1	1	1	2	2	2	2	1	1	1	1	1	81.6656	69	7	53	82.85714286	19.31578947	47.28205128	122.3846154	68.17948718	98.97142857	13	29	9.6	103	1	92	3.7	141	11.7	1.1	8.8	282	12.5	3.64	1	30
1	1	1	1	2	2	2	1	2	2	1	1	1	1	67.441	94	14	23	81.175	22.02439024	67.425	118.7	83.525	98.65	9	21	8.6	115	1.1	135	3.4	142	9.5	1.4	13.7	204	15.2	3.07	0	90
1	1	1	1	1	1	2	2	2	1	2	1	1	1	86.3364	76	11	33	66.16666667	16.66666667	62.47826087	151.3913043	85.73913043	97.5	13	29	8.7	105	1.6	104	4.5	142	13.3	1.6	7.6	126	18.3	4.63	0	90
1	1	2	2	1	1	1	1	2	1	2	1	1	1	49.3726	93	14	23	76.75	18.78571429	77.8	167.2333333	107.6110863	98.42857143	17	25	8.9	100	1.5	441	3.4	139	15.7	0.9	12.2	183	10.9	5.41	0	1460
1	1	1	2	1	2	2	1	2	1	1	1	1	1	69.9634	91	15	48	82.6	17.93103448	80.96969697	135.9393939	98.09090909	98.44827586	19	25	9.5	98	1.4	211	4.3	138	14.8	1	13	408	12.2	4.51	0	90
1	1	3	2	1	2	2	2	2	1	1	1	1	1	61.1371	95	15	38	57.77272727	17	69.7826087	98.04347826	80.47826087	98.42857143	18	17	8	103	2.2	193	4.5	133	15.6	1.1	19.4	321	13.4	5.48	1	521
1	1	2	2	1	1	1	1	2	1	1	1	1	1	58.0433	120	15	21	69.66666667	15.88888889	87.9375	160.9375	105.3125	95.27777778	15	29	9.4	100	1	149	3.8	140	13.8	1.2	12.9	341	13.9	4.69	0	1460
2	1	1	1	1	1	2	1	2	1	1	1	1	1	74.897	89	15	25	102.4333333	18.33333333	60.89285714	129	75.78571429	98.39285714	13	24	7.9	106	1.1	102	4.2	139	11.2	1.1	6	225	11.9	4.16	0	90
2	1	1	3	1	1	2	1	2	1	1	1	1	1	86.8546	70	15	27	68.6	22.36	56.86363636	134.1818182	75.18181818	96.92	16	23	8.9	107	1	110	4.2	142	12.8	1.2	10.6	206	13.7	4.32	0	90
2	1	1	3	1	1	2	2	2	1	1	1	1	1	84.5973	56	11	32	113.76	17.44	95.36	151.92	109.28	96.16	16	23	9.6	105	1.2	124	3.5	140	13.8	1.1	6.1	269	12.6	4.28	1	1091
1	1	3	2	1	2	1	2	2	1	1	1	1	2	27.9621	171	15	41	105.03125	28.10810811	43.84848485	105.2727273	63.96969697	97.96774194	15	20	7.1	107	5.3	109	5.2	137	7	2	12.8	301	21.1	2.89	1	3
2	1	1	1	1	1	2	1	2	1	1	1	1	1	69.9631	68	15	21	56.92592593	15.33333333	62.11538462	114.6538462	74.8	96.5	12	24	8.5	107	0.9	142	6.2	137	11.9	1	7.3	308	12.2	3.8	0	1460
1	3	1	1	1	1	1	1	2	1	1	1	1	1	75.6242	78	15	33	89.33333333	17.66666667	49.12	98.24	64.76	97.5	14	29	8.4	100	1.1	167	3.2	140	15.2	1.4	16.4	218	14.7	4.86	1	12
1	1	1	2	1	2	2	1	2	1	2	1	1	1	69.6712	73	6	47	82.81818182	23.12121212	63.88888889	145.1111111	87.08695652	98.20588235	24	21	9.2	102	0.8	289	3.8	143	15.9	1.1	18.3	288	13.3	5.13	1	6
1	1	1	1	1	1	2	1	2	1	1	1	1	1	71.3528	97	13	27	82.42857143	14.82142857	79.46153846	164.3076923	107.7435957	98.86206897	15	27	9.4	101	1	112	5.1	138	14.8	1.2	11.7	164	13.7	5.45	1	2805
2	1	1	3	1	1	2	1	1	1	1	1	1	1	85.9891	57	14	28	96.4	21.8	60.92	133.4	86.92	97.32	15	20	7	111	0.7	167	3.6	142	11.4	1	12.1	280	12.1	3.58	1	64
1	1	3	3	1	1	2	1	2	1	1	1	1	1	50.5638	97	15	35	96.96875	26.6875	101.5862069	150.5172414	113	94	15	20	8.6	105	1.2	109	3.8	136	13.5	1.2	8	300	14	4.47	0	90
2	1	1	1	1	2	2	1	2	1	1	1	1	1	75.41	75	3	44	68.92592593	16.71875	55.63414634	134.9756098	81.53658537	99.77777778	14	26	7.9	99	1.5	105	4.4	135	10.9	1	8	335	12.2	3.34	0	90
2	3	1	3	1	2	2	2	2	1	1	1	1	2	81.8031	80	15	46	113.7333333	16.25	77.84	104.76	83.52	95	11	32	8.4	102	0.6	150	4.4	141	12.6	3.6	13	258	35.3	3.92	1	52
2	1	1	1	1	1	1	1	2	1	1	1	1	1	73.7318	92	13	25	67.68	17.58333333	51.79166667	140.75	81.44445054	98.17391304	16	21	8.6	108	1.2	95	4.1	141	12.2	1	8.2	384	12.1	4.66	0	1460
2	2	2	1	1	1	1	1	2	1	2	2	1	1	54.492	84	7	31	59.03846154	13.96153846	51.92307692	106.6538462	66	95.92307692	12	18	9.4	110	3.7	110	5.8	134	7.4	1.8	4.6	70	19.2	2.41	0	90
2	1	2	2	1	2	1	1	2	1	2	1	1	1	44.9541	110	15	34	96.2	22.74468085	75.57142857	136.0857143	94.22857143	98.69047619	18	19	8.5	101	0.8	350	3.4	135	14.3	1.3	19.1	181	13.7	4.81	0	1460
1	1	1	1	1	1	1	1	1	1	1	1	1	1	72.2571	76	11	30	73.625	18.61290323	67.96875	143.90625	86.9375	97.78125	14	28	9.3	103	1.2	117	4.2	141	13.3	1.1	7.2	246	12.5	4.4	1	1386
2	1	1	2	1	1	1	1	1	1	1	1	1	1	44.7421	57	15	22	82.91304348	16.68181818	60.77272727	100.8636364	70.09090909	93.26086957	17	27	9	92	1.2	90	3.1	133	8.7	1.2	15.1	400	14.1	2.79	1	1747
1	1	2	1	1	1	1	1	2	1	1	1	1	1	60.3407	84	14	26	91.90909091	19.12903226	86.31428571	166.1428571	114.2000371	97.9375	11	24	9.1	106	0.6	121	4.4	137	14.1	1	11.9	305	12.4	4.38	0	1460
2	1	2	3	1	1	2	1	1	1	1	1	1	1	56.592	89	15	22	96.66666667	18.56	76.38461538	127.1923077	87.84	93.91666667	16	26	9.7	102	1	107	4.3	140	14.1	1.1	9.4	214	12.9	4.41	0	1460
1	1	2	1	1	2	1	1	1	1	2	1	1	1	60.3319	136	10	39	77.86956522	18.85714286	63.17391304	132.4347826	83.69565217	96.85185185	13	26	9.2	106	1	185	4.2	141	14.8	1	7.9	193	11.9	4.85	0	1460
2	3	1	2	1	2	2	2	2	1	1	1	1	1	72.1624	82	15	38	94.71428571	20.57142857	86.35	172.45	106.3	96.76190476	17	23	9.1	98	0.7	154	3.5	134	12.4	1.1	10.7	385	13.4	4.5	0	90
2	1	1	3	1	1	2	2	1	1	1	2	1	1	84.7544	70	15	24	71.375	20.91666667	67.24	132.4	91.22666809	98.45833333	11	30	9.5	105	0.9	109	4.1	142	14	1.1	6.55	179	12.7	4.56	1	278
1	1	1	1	1	1	1	1	2	1	2	1	1	1	74.4947	84	8	26	72.80769231	19.16	53.05555556	116.5277778	71.30555556	98.72	16	23	8.8	108	1.4	92	4.9	142	13.6	1.2	7.6	288	13.4	4.38	1	1885
2	2	4	2	1	1	1	1	1	1	1	1	1	1	81.6828	54	15	19	63.82608696	14.2173913	68.2173913	131	89.14496115	98.04347826	17	25	9.2	103	1	83	4.6	140	12.9	1.2	12.1	193	13.1	4.34	0	1460
2	3	1	3	1	2	2	1	2	1	2	1	1	1	81.4717	80	15	48	97.35714286	17.08823529	48.625	151.875	77.65625	99.84	18	25	9.4	100	1	208	3.3	140	13.7	2.3	25.4	245	23.7	4.83	1	2
1	1	1	1	1	1	2	1	2	1	2	1	2	1	83.4778	63	14	31	50.43478261	17.2173913	48.05263158	139	78.36841081	98.6875	15	23	10	105	1.3	145	4	139	13.7	1.5	15.8	140	15	4.79	1	27
1	1	1	2	1	2	2	1	1	1	2	1	1	1	77.9146	55	15	43	81.96774194	17.36842105	55.40625	113.0625	75.48958445	98.84848485	24	20	9	98	0.9	281	7.9	134	15.1	1.2	9.4	429	13.8	4.73	0	1460
2	1	1	2	1	2	2	1	1	1	1	1	1	1	83.8287	54	15	46	81.9047619	13.64285714	70.45454545	139.5	95.77272762	99.95652174	16	22	8.9	102	0.8	192	3.8	136	10.8	1.3	17.7	286	14	3.35	1	2
1	1	1	1	1	1	2	1	2	1	2	1	1	1	77.0026	91	15	23	56.58333333	17.58333333	62.47826087	150.7391304	82.91304348	98.1	14	31	8.8	105	1.5	84	4.1	146	13.5	3.6	10.6	176	35.2	4.46	1	33
1	1	1	2	1	1	2	2	2	1	1	1	1	1	68.8627	56	14	33	91.3030303	22.63636364	52.84848485	103.6666667	65.75	97.3030303	17	24	8.8	99	1.6	103	4.6	135	12.3	1.1	16.4	372	12.5	4.04	0	1460
1	1	2	1	1	2	1	1	2	1	2	2	1	2	77.9801	69	15	44	104.969697	25.575	62.41176471	104.4705882	77.17647059	98.2	12	24	11.3	108	1	116	4.4	140	12.5	1.3	10.6	60	14.9	4.51	1	5
1	1	2	2	1	2	2	2	1	1	2	1	1	1	64.6424	75	12	46	80.2	21.34482759	70.03846154	136.6923077	89.19230769	99	19	24	9.5	99	1.1	121	5	137	13.6	1.1	15.1	431	12.8	4.44	1	57
2	3	2	3	1	2	2	1	2	1	1	1	1	1	88.6395	88	9	45	80.92	18.92592593	69.7826087	138.1956522	91.0212766	99.32	10	32	9.7	101	1	123	3.4	140	14.8	1.2	8.8	255	13.6	4.46	1	5
2	2	2	2	1	2	1	1	2	1	1	1	1	1	81.8377	55	13	39	88.72413793	18.24137931	44.25	112.7142857	67.07142503	99.14285714	15	21	8.6	112	1.6	106	3.8	144	13.4	1.1	5.2	247	13.1	4.5	0	1460
2	1	1	1	1	2	2	1	2	1	1	1	1	1	81.6516	44	6	47	70	19.91666667	48.60869565	111.2608696	69.49273831	97.13043478	10	26	8	102	0.8	88	4	135	12.8	1.1	7.4	235	13	4.01	1	476
1	1	2	1	1	2	1	1	1	1	1	1	1	1	44.0356	105	4	43	57.29032258	16.12820513	83.29032258	149.0322581	100.90625	99.51612903	15	23	8.1	105	1	129	3.7	139	15.1	1.1	9.2	203	12.7	4.37	0	90
2	1	1	3	2	2	1	1	2	1	2	1	1	1	65.289	87	3	40	86.875	22.48148148	54.03846154	121.2307692	70.65384615	97.66666667	11	23	8.8	111	0.9	78	5.2	140	10.6	1.3	7.5	100	13.6	3.65	0	90
1	1	4	2	1	1	1	1	2	1	2	1	1	1	42.6948	121	11	36	110.0740741	34.74074074	91.40625	195.34375	113.71875	94.44444444	15	26	9.1	103	1	313	3.7	140	17.8	0.9	11.6	278	9.8	5.87	0	90
2	1	1	1	1	1	1	2	2	1	1	1	1	1	76.6802	61	8	30	77.73076923	15.26086957	51.81818182	126.1363636	69.40909091	98.61538462	13	23	8.6	111	0.7	88	4.3	143	9.9	1.1	12.6	306	12.9	3.39	1	5
2	1	2	1	1	2	2	2	2	1	2	1	1	2	56.8163	140	6	46	63.73529412	23.18518519	56.44117647	114.3823529	70.97142857	96.5	19	22	9.1	103	1.2	231	3.9	140	13.8	1	18	349	11.7	4.88	0	1460
1	3	1	3	3	1	1	1	1	1	2	1	1	1	79.7105	79	15	26	50.52631579	15.68421053	44.78947368	143.3684211	72	98	14	26	8.6	104	1.3	167	4.6	139	11.5	1.1	7.8	109	12.4	3.91	1	808
2	1	2	1	1	1	2	1	2	1	1	1	1	1	65.7308	72	6	35	94.25925926	17.77777778	60.81481481	129.0740741	76.48148148	99.51851852	19	19	8.9	105	0.8	168	5.4	138	14.7	2.9	13.5	282	29	4.72	1	4
2	1	1	1	1	1	2	1	2	1	2	1	1	1	70.4879	75	14	32	85.6	20.26666667	70.93617021	132.0638298	90.40425532	97.24444444	19	23	9.2	97	1.2	409	4.4	135	12.4	1	4.9	184	10.7	3.9	1	39
2	1	4	2	1	1	1	1	1	1	1	1	1	1	60.2591	65	11	30	78.5	18.45833333	58.58333333	123.2083333	73.625	98.66666667	14	21	8.4	104	0.5	118	3.3	136	13.3	1	10.1	328	11.7	4	0	90
2	1	1	3	2	1	2	2	2	1	1	1	1	1	80.0573	84	15	27	60.38709677	14.41935484	38.67647059	100.5	55.17647059	96.67741935	13	26	7.4	101	1.4	133	3.3	140	6.5	1.8	5.7	169	19.2	2.68	1	9
2	3	1	3	1	2	1	1	1	1	1	1	1	1	84.5565	76	14	46	90.68421053	19.42307692	47.10526316	109.1578947	67.78947348	99.65	18	27	9.8	96	1.1	231	9	132	11.6	1	18.2	425	12.4	4.18	1	911
1	1	2	2	1	1	1	2	2	2	1	2	1	2	51.2776	65	14	16	82.03846154	14.04	64.04347826	132.6086957	80.43478261	96.80769231	23	19	7.7	95	13.2	498	5.8	131	10.6	1.1	17.4	371	12.6	3.59	1	10
1	1	1	1	1	2	1	2	1	1	1	1	1	1	83.7887	67	15	50	67.72	19.6969697	45.375	119.21875	66.23958433	98.34615385	19	26	8.6	94	1.3	371	4.8	134	13.4	1	13.6	261	12.8	4.35	1	4
2	3	3	3	1	1	1	1	2	1	2	1	1	1	66.7334	60	14	21	85.41176471	17.0625	47.83333333	127.5555556	74.88888889	98.3125	12	28	9.1	106	0.7	170	4.6	141	11.6	1.1	7.4	356	12.5	4.14	0	1460
2	1	2	1	1	2	1	1	1	1	1	1	1	1	34.65	59	15	38	63.84848485	17.75609756	71.11111111	126.5	92.36111111	99.47058824	15	21	8.7	110	0.7	107	3.5	142	13.7	1.1	11.9	258	12.9	4.75	0	1460
2	1	3	1	1	1	1	1	2	1	2	1	1	1	51.9403	91	15	19	76.29166667	24.5	76.78947368	144.5263158	91.94736842	94	15	25	9.2	102	0.5	129	3.8	138	12.8	1.2	11	319	14.3	4.15	1	746
2	1	1	2	1	1	2	1	1	1	1	1	1	1	56.1127	49	10	37	101.5769231	17.84615385	75	106.5833333	82.41666667	94.38461538	23	23	8.7	103	0.7	139	4	145	13.3	1.2	13.4	159	14	5.2	0	90
2	3	1	3	1	2	2	1	2	1	2	1	1	1	63.9383	62	8	35	71.2173913	12.32142857	48.83333333	156	86.23611689	100	21	32	9	92	3.4	187	3.7	141	12	1	7.8	276	12.2	3.6	1	11
1	1	2	2	3	2	2	1	2	1	1	1	1	1	67.2498	104	15	31	77.575	16.66666667	55.30232558	117.6976744	71.20930233	97.35714286	14	21	8.4	106	0.9	120	4.1	137	12.5	1.2	9.7	140	14.4	3.95	0	90
1	1	1	3	1	1	1	2	1	1	1	1	1	1	88.5603	68	13	38	76.5	16.875	56.33333333	106.8333333	71.16666667	97.5625	17	22	9.3	100	1.7	128	4.3	135	12.8	1.3	6	180	15.2	3.57	1	28
1	1	1	1	1	1	2	2	2	1	2	1	1	1	82.2733	105	12	33	100.8333333	28.375	74.7826087	127.8695652	86.30434783	95	16	30	9.2	105	1.1	135	3.8	147	10.8	1.2	6.8	221	14.3	3.41	0	90
1	3	1	3	1	1	2	1	1	1	1	1	1	1	81.4486	89	14	30	74.04	25.92	74.7037037	140.037037	98.25925926	95.92	13	24	7.6	108	1	126	3.5	141	15.3	3.3	10.1	161	34.2	4.63	0	90
2	1	1	1	1	2	2	1	2	1	1	1	1	1	84.3569	72	10	40	75.38461538	16.66666667	88.91666667	160.2916667	105.7391304	99.8	14	30	9.4	106	1.1	110	4.1	146	13.6	1.1	11.6	239	13.1	4.93	1	755
2	1	2	1	1	2	2	1	2	1	2	1	1	1	63.002	86	15	47	79.96153846	18.65517241	75.17391304	146.0434783	91.65217391	96.03846154	14	26	6.3	107	0.8	135	4.2	143	14.5	1.2	12.4	319	14.2	4.86	0	90
1	2	1	3	1	1	1	1	1	1	2	1	1	1	66.9299	89	14	24	64.96551724	16.06666667	69.76	132.84	85.88	97.96666667	17	22	9	109	1.1	135	4.6	143	15	1.4	9.5	605	16.2	5.14	0	90
2	1	1	2	1	2	2	2	1	1	2	1	1	1	86.3982	60	6	50	87.11111111	14.9375	63.77777778	122.2962963	84.25925926	100	16	27	12	97	0.8	148	4.7	135	13	2.8	10.1	278	20.7	4.31	1	657
1	1	1	1	1	1	1	2	2	1	1	1	2	1	78.8738	71	15	27	113.7692308	20	56.91666667	119.25	75.81818182	95.92307692	13	26	7.9	107	1.7	157	4.3	142	8.4	1.8	4.7	236	18.9	3.33	1	8
1	2	2	3	1	1	2	2	2	1	2	1	1	1	53.1836	75	15	16	80.54545455	22.14285714	89.95	130.4	99.61904762	98.35	22	19	9	97	1.2	283	4.9	133	17.4	1.5	6.1	161	16.8	5.23	0	90
1	1	1	2	1	1	1	1	1	1	1	1	2	1	75.4197	78	14	33	81.2	18.12	44.60377358	105.6037736	62.13207547	96	17	26	8.3	100	1	114	4.5	138	11.7	1.3	10.9	315	15.4	3.95	1	22
1	1	3	1	1	1	2	1	2	1	1	1	1	1	54.3175	74	11	32	77	16.08108108	63.02631579	128.3947368	82.18421053	96.58974359	17	25	8.9	105	1.9	157	3.7	143	12.5	1.2	8.8	341	14.1	4.54	0	1460
2	2	1	3	1	2	2	2	2	1	1	1	1	1	75.546	111	3	40	75.0952381	19.25	74.16	153.8	95.4	99	14	29	9.4	104	1.1	127	3.9	143	10.4	1.1	4.3	247	12.8	4.39	1	5
2	1	1	3	1	1	2	1	2	1	2	1	1	1	66.6038	84	15	25	64.47368421	16.56410256	55.13157895	130.7894737	73.28947368	96.5	14	26	9.3	106	1	139	3.5	142	13	1.1	8	171	13.2	4.17	1	1359
1	1	2	1	1	2	2	2	1	1	1	1	1	1	35.4494	98	11	33	70.21212121	15.86486486	71.57575758	132.8484848	92.59259259	98.48484848	13	25	8.5	105	1.3	114	4.3	139	16.7	1	8.6	245	12.4	6.27	0	90
1	1	1	1	1	1	2	1	2	1	1	1	1	1	87.8973	68	14	28	77.14285714	16.91304348	66.95	141.55	84.6	96	13	24	8.7	108	1.1	118	3.7	141	10.9	1.5	10	303	15.9	3.88	0	90
2	1	1	3	1	1	2	1	2	1	2	1	1	1	85.7702	73	11	33	83.69230769	17.65384615	53.19230769	151.6923077	84.92307692	98.23076923	13	22	8.6	108	0.8	175	3.7	139	11.8	1.1	13.8	370	12.7	3.73	0	90
2	1	1	3	1	2	2	2	1	2	1	1	1	2	81.4632	86	14	51	116.2222222	25.78571429	57.7755102	105.8979592	81.01333183	96.6	21	19	7.3	99	1.2	381	2.9	136	11.3	1.4	3.3	64	15.9	4.09	1	15
2	1	2	2	1	2	1	1	2	1	1	1	1	1	60.6129	77	14	35	84.06896552	14.96666667	79.03703704	144.5925926	103.3333333	99.06896552	13	25	9.1	104	0.8	122	4.4	138	13.7	1	7.7	135	12.4	4.38	1	196
1	3	1	3	1	1	2	2	2	1	1	1	1	1	82.7254	83	12	27	64.03448276	17.44827586	65.86206897	162.4482759	98.05748644	98.5862069	14	31	8.5	103	1.3	93	4.4	144	13.3	1.2	6.3	212	13	5.2	1	7
1	3	1	2	1	2	2	2	2	1	2	2	1	1	68.3406	68	15	33	94.91666667	18.76119403	55.66666667	120.5	74.35	99.15	13	29	9.1	98	0.8	131	4	136	11.6	1.2	7.1	154	12.8	4.66	0	90
2	2	1	3	1	1	1	1	2	1	2	1	1	1	79.6438	63	14	29	63.24324324	17.56756757	65.67647059	148.0588235	85.20588235	97.97297297	11	27	8.4	103	0.7	95	3.7	137	13.7	1.1	8.8	353	12.9	5.22	1	621
1	3	5	1	1	1	2	2	2	1	2	1	1	1	46.8314	83	15	21	108.8928571	28.53571429	81.96	124.8	93.61538462	97.32142857	18	22	9.2	100	1.2	134	4.8	138	17.8	1.2	14.3	388	14.1	5.79	0	90
2	1	1	1	1	1	1	2	2	1	1	1	1	1	75.2752	77	15	22	65.25925926	15.59259259	43.28	154.6	71.72	95.61538462	15	26	10	97	1.4	77	4.2	134	10.6	1	6.5	179	12.1	3.51	0	90
1	2	1	1	1	2	1	2	1	1	2	2	1	2	72.2227	76	15	37	96.03030303	28.28571429	56.36363636	112.3636364	75.47474855	96.65714286	25	19	5.8	94	4.7	176	4.5	133	8.3	1.6	9.9	40	15.9	2.61	1	1011
2	1	1	1	1	2	2	1	1	2	1	1	1	1	72.2881	95	15	37	73.60869565	17.33333333	51.43478261	132.3043478	68.63636364	99.65217391	16	24	9.2	101	0.7	118	4	137	13.5	1	16.9	341	11.1	4.53	1	10
2	2	2	3	1	2	1	1	2	1	1	1	1	1	51.9928	97	7	40	77.13043478	16.1875	66.72727273	147.4545455	85.90909091	99.82608696	17	25	9.4	105	1.2	128	3.6	143	13.2	1.1	12.8	275	11.9	4.81	0	90
2	1	2	2	1	1	2	2	1	1	1	1	1	1	64.4005	81	15	26	97.90909091	18.68181818	75.90909091	131.8181818	88.18181818	97.18181818	11	30	8.6	103	1.2	87	3.9	140	12.9	2	12.4	311	21.5	4.32	0	90
1	2	1	1	1	2	1	2	2	1	2	1	1	1	65.3583	110	15	31	79.25	17.11111111	85.22222222	150.2222222	101.3333333	99.64285714	9	26	9.1	107	1	371	4.1	138	12.2	1.1	8.4	301	12.8	3.71	0	1460
2	3	1	3	1	1	2	1	2	1	1	1	1	1	84.9068	63	12	34	61.4	19.68421053	49.15	166.2	79.05	97.7	28	18	9.1	100	0.7	142	5.2	141	14	1.2	12.4	262	13.7	4.53	0	90
2	1	1	1	1	2	1	2	2	1	1	1	1	1	75.2371	50	10	42	66.57142857	14.35294118	59	122.5714286	80.67857143	99.03571429	14	32	8.1	101	1.5	241	3.7	143	10.9	1.8	22.4	95	19.5	3.59	1	18
2	2	1	1	1	1	1	1	2	1	1	1	1	1	65.7798	72	14	28	77.5	13.88461538	42.23333333	128.8	62.3	96.96153846	13	32	9.6	97	0.7	165	5.2	137	11.6	1	5.6	331	12.1	4.33	0	90
1	1	1	1	3	1	1	1	2	1	2	1	1	1	69.2768	110	15	23	64.48648649	16.18918919	54.05714286	139.1428571	74.65714286	98.69444444	14	23	9.2	106	1.3	99	4.5	138	9.8	1	7.9	262	12	3.41	0	1460
1	3	1	1	1	2	1	2	2	1	2	1	1	1	62.2876	86	15	33	88.92	16.06896552	82.26470588	149.7647059	100.1176471	97.5	23	20	8.1	102	1.4	394	3.7	141	15.1	1.4	14.2	507	15.6	5.4	0	90
1	1	1	1	1	2	1	1	2	2	1	1	1	1	77.4202	91	15	32	107.3913043	15.61538462	74.07407407	166.8518519	108.1851852	99.5	16	21	8.7	111	2.8	171	4.7	143	9.7	1.2	11.7	258	13.3	3.09	1	1187
1	1	2	2	1	2	1	1	1	1	1	1	1	1	24.5512	71	15	28	75.05405405	23.42857143	54.23684211	114.4473684	71.68421053	99.78378378	15	25	8.7	101	0.7	106	3.9	137	7.4	1.2	5.8	326	14.4	2.83	0	90
1	1	1	3	3	2	1	1	1	1	1	1	1	1	71.5438	118	14	44	99.44444444	25.80392157	58.47826087	111.326087	72.34782609	97.4	14	25	9.3	108	1	97	3.9	143	14.4	1.2	8.8	195	13.4	4.59	1	1119
2	1	1	3	1	1	2	2	2	1	1	1	1	1	87.4072	72	11	42	88.43478261	20.26086957	74.27272727	131.5	87.31818182	97	12	26	8.5	99	0.7	119	3.8	133	12.6	1	8.1	157	11.2	4.12	0	90
2	1	2	1	1	1	1	2	2	1	1	1	1	2	55.264	107	15	30	100.1538462	13.46153846	74.2173913	138.0869565	88.7826087	96.16666667	10	27	6.9	101	0.5	125	3.5	134	8.5	1.3	10	305	14.7	2.87	0	1460
2	1	1	1	1	2	2	1	2	1	1	1	1	1	86.657	79	6	46	80.22222222	16.75862069	57.92	138.12	84.65332336	97.87096774	17	26	8.3	104	0.7	160	4.6	142	14.4	1.1	7.7	370	12.3	4.52	1	14
1	1	1	1	1	1	2	1	2	1	1	1	1	1	65.6494	90	12	27	58.56	17	73.41666667	127.6666667	87.45833333	97.2173913	13	26	8.6	106	0.8	147	3.9	141	16.9	1.3	13.7	243	13.7	5.09	0	90
1	1	1	1	1	1	1	1	2	1	1	1	1	1	67.5906	96	10	21	81.26923077	18.13043478	68.28	145.88	86.4	96.07692308	14	23	8.5	104	0.6	149	3.5	137	10	1.6	8.5	194	18.2	3.45	0	90
2	2	1	2	1	1	1	1	2	1	2	1	1	1	59.3752	58	12	28	78.60869565	20.85714286	76.81818182	158.1363636	95.36363636	98.52173913	14	19	8.9	107	2.4	129	5.4	135	11.6	1.2	7.1	188	14.2	3.64	0	90
1	3	1	2	1	2	1	1	2	1	2	1	1	1	65.4695	80	15	30	83	19.18181818	70.38636364	135.5454545	90.22727273	99.80645161	19	22	8.8	106	1	204	3.6	143	11.8	1.1	12.3	212	12.5	4.2	1	14
2	1	1	3	1	1	2	1	2	1	1	1	1	1	83.7737	62	12	34	103.7916667	20.04166667	66.32	129.24	81.2	96.41666667	14	27	9.3	103	0.8	107	4	140	11.1	1.1	9.2	295	13.3	3.5	0	1460
1	1	2	1	1	1	1	1	2	1	1	1	1	1	60.4425	88	14	23	74.10714286	20.75	69.91176471	171.1764706	96.34482759	95.75	14	25	9.2	105	1.2	102	4.1	140	14.9	1	8.7	183	12.3	4.73	0	90
2	1	1	3	1	2	2	1	1	1	1	2	1	2	67.1932	59	15	37	67.33333333	22.43333333	45.53125	110.25	64.75757576	96.88	11	21	7.4	106	0.5	148	4.7	133	10	1.5	14.9	274	15.5	3.4	0	90
1	1	1	1	1	1	2	2	2	1	1	1	1	1	78.3307	82	15	29	74.08695652	20.22727273	56	118.3	72.76666667	97.60869565	22	21	9.4	100	1.1	164	2.8	140	13.3	1.3	10.2	156	14.5	3.87	1	17
2	1	2	1	2	2	2	1	2	1	2	1	1	1	64.7206	48	3	33	67.96	17.74074074	53.96	116.44	71.72	98.32	14	30	9.2	99	0.7	114	4.1	139	12.1	1.1	9	379	13.3	4.74	1	65
2	2	1	3	1	1	2	2	2	1	1	1	1	2	73.397	80	14	27	89.46428571	20.21428571	76.03571429	162.9642857	96.96428571	99.66666667	14	27	9.5	103	1	163	3.9	140	14.6	1.1	7.1	215	13.3	4.99	0	1460
2	1	2	1	1	1	1	1	2	1	1	1	2	1	53.2402	118	13	32	78.5	27.03703704	80.64285714	150.8214286	95.80769231	95.53571429	19	21	9.2	101	0.8	139	4.2	137	12.7	1	27.1	261	11.8	4.62	0	1460
1	1	1	1	1	1	1	1	1	1	1	1	1	1	80.1878	104	14	27	60.24137931	20.10344828	68.69230769	163.3846154	91.96153846	95.68965517	16	26	8.7	104	1.2	115	3.8	142	14.4	1.1	13.2	318	13.3	4.5	0	90
2	1	1	2	1	2	1	1	2	1	1	1	1	1	49.9621	73	10	34	76.58064516	18.25714286	65.4516129	134.5483871	91.58064516	99.67741935	17	26	9	99	1.4	119	3.7	138	11.7	1	11.3	523	12.2	4.08	0	90
1	3	1	1	1	1	1	1	2	1	2	1	1	1	65.7367	89	11	31	90.10260223	18.1507997	89.08181818	164.8636364	107.2545455	96.29513109	14	26	9.3	103	1.4	177	4.3	139	14.3	0.9	9.2	232	10.2	5.44	0	90
2	1	1	3	1	2	2	2	2	1	1	1	1	1	83.3933	71	11	40	77.04166667	17.17241379	64.80952381	130.5238095	79.47619048	98.40909091	11	29	9	109	0.8	173	3.9	145	13.9	1.1	7.4	205	11.7	4.4	0	90
1	1	2	1	1	1	2	1	2	1	2	1	1	1	61.3287	157	15	32	96.20588235	19.32352941	53.82352941	146.8235294	82.54902043	98.28	22	20	8.6	103	5.6	193	5.1	140	10.1	1.3	12.7	268	14.2	3.3	0	1460
1	3	2	1	1	1	1	1	1	1	1	1	1	1	48.1233	90	5	28	82.11111111	16.59459459	59.30555556	127.3611111	79.30555556	96.16666667	13	23	8.8	106	0.7	125	3.5	138	11.1	1.2	14.1	363	13.8	4.2	0	90
1	1	1	3	1	2	2	2	2	1	2	1	1	1	67.1572	100	15	40	76.28571429	19.93548387	57.92857143	151.8928571	89.89285714	98	12	26	7.5	102	1	254	3.2	137	12.4	1.2	11.5	285	13.8	4.71	1	8
1	1	1	1	1	1	2	1	2	1	2	1	1	1	70.1513	108	13	29	60.64285714	18.64285714	65.25925926	154.2592593	86.88888889	94.55555556	16	25	9.5	101	0.8	221	3.5	138	14	1	16.7	308	11.3	5.24	0	90
1	1	1	3	1	2	2	1	2	1	1	2	2	1	77.7968	85	15	48	80.70967742	15.21212121	66.5	114.90625	84.34375	99.83333333	20	21	8.4	97	1.5	116	5.1	133	10.7	1.3	9.3	34	15.2	3.72	1	180
2	3	2	1	1	1	1	1	1	1	1	1	1	1	46.7545	60	15	23	78.26666667	18.48387097	62.09375	116.375	77.76666667	96.76666667	13	24	9.2	105	0.6	99	3.7	138	12	1.1	5.7	304	13.3	3.59	0	1460
1	1	1	1	1	1	1	1	2	1	1	1	1	1	74.4832	102	14	29	81.28	19.72	62.72	154.88	93.44	98.24	16	25	9.4	106	1.1	112	4	143	13.7	1.1	7.1	197	12.8	4.23	0	1460
2	1	2	1	1	1	1	1	2	1	1	1	1	1	54.6059	74	14	23	59.03846154	14.69230769	74.24	161.48	95.52	95.57692308	19	18	9.1	109	1.1	187	2.7	143	15.3	1.1	10.6	271	12.8	5.03	1	16
1	1	1	1	2	1	2	2	1	1	1	1	1	2	80.5044	54	11	21	84.79166667	17.29166667	48.77272727	109.9545455	70.23809524	98.41666667	9	30	8.3	101	0.5	92	4	136	10.8	1.3	6.2	307	14.3	3.42	1	164
2	2	1	2	1	1	2	1	2	1	2	2	1	1	73.5071	78	6	43	72.8	22.8	91.16666667	173.7916667	111.5416667	98.96	14	28	8.6	105	1.2	167	3.1	144	11.5	1.2	7.3	246	14.1	4.29	1	16
1	1	1	1	1	2	1	1	1	1	2	1	1	1	67.401	102	15	29	88.78571429	14	59.57142857	103.2142857	72.64285714	98.21428571	14	27	7.7	103	1.1	113	4.1	140	14.8	1.1	9.2	267	13.3	4.62	0	90
2	1	1	1	1	2	2	2	1	1	1	1	1	1	72.5727	54	15	36	68.25	18.21875	49.31034483	110.6551724	69.86206897	99.08	18	28	8.2	96	1.3	149	3.2	139	12.8	1.5	11.3	185	16	3.92	1	17
2	3	3	2	1	2	2	1	1	1	1	1	1	1	64.3321	70	12	44	99.25531915	20.54	69.82222222	146.4888889	86.37777778	98.25531915	15	21	9.1	105	1	137	5.8	135	12.9	1.1	14.7	360	13.1	4.62	0	90
1	1	1	1	1	2	1	2	1	1	2	1	1	1	77.2256	69	7	49	59.80769231	20.03333333	52.76923077	123.1923077	76.24358016	98.44444444	22	22	9.7	108	1.2	429	4.8	147	13.1	1.3	12	315	13.9	4.49	1	16
2	1	1	3	2	2	2	1	2	1	1	2	1	1	87.4141	44	3	41	89.60606061	16.81081081	55.78947368	118	73.575	94.51515152	9	22	9	115	0.5	91	4	142	4.7	2.7	3.8	47	27.3	1.5	0	90
1	2	1	1	1	2	2	2	2	1	2	1	1	2	62.4298	86	15	34	104.4166667	23.06896552	53.54545455	98.40909091	63.5	97.625	26	16	7.7	92	7.8	203	3.3	131	9.5	1	10.1	338	11	3.16	1	9
2	1	1	2	1	1	2	2	1	1	1	1	1	1	86.1367	88	12	44	92	23.36363636	55.47619048	104.3333333	65.76190476	94.17391304	25	20	9.5	92	0.9	92	4.1	133	12.1	1.3	9.4	425	14.4	4.47	1	142
2	2	2	2	1	1	1	2	1	1	1	2	1	1	21.2663	52	14	30	104.56	22.32	83.43478261	108.6086957	89.43478261	97.82352941	12	17	6.9	117	2	122	3.2	143	10.1	1.3	3.1	70	14.7	3.4	0	90
2	1	1	3	1	2	2	2	1	1	1	1	1	1	75.9963	70	15	34	95.66666667	13.39285714	66.62745098	129.6078431	90.16992943	99.34615385	18	23	8.8	97	1.3	219	3.1	135	10.5	15	12.2	336	47.6	3.4	1	18
1	1	2	1	1	2	2	1	1	1	1	1	1	1	57.8784	86	15	34	61.06451613	13.15789474	62.60294118	139.7058824	86.1969697	100	14	23	8.4	104	1	121	4.2	137	14.8	1.1	15.3	280	12.6	4.75	0	1460
2	1	2	1	3	1	1	1	2	1	1	1	1	1	41.3212	118	14	24	101.5384615	22.11538462	82.30769231	169.4615385	107.1923077	97	13	23	12	108	0.9	117	3.8	140	14.1	1	11.6	266	12.1	4.71	0	90
2	1	1	1	1	1	2	1	2	1	1	1	1	1	75.3552	77	15	22	93.45	17.5	85.5	149.2777778	100.7777778	96.65	13	23	8.8	106	1.9	122	3.6	138	13.5	1.2	11.5	258	13.9	4.29	0	90
2	2	1	1	1	1	2	1	2	1	1	1	1	1	67.544	114	13	26	90.55	19.9	79.0625	148.1875	95.52941176	96	15	26	9.7	103	1.2	115	4.1	140	13	1.1	7.9	306	13.1	4.71	0	90
1	1	1	3	1	2	2	1	1	1	1	1	1	1	83.9114	79	15	43	94.88461538	17.87096774	78.10714286	138.7142857	99.58332525	99.53846154	16	26	9.2	102	0.9	140	3.8	140	13	1.7	11.8	149	16.2	4.39	1	5
2	1	1	3	2	2	2	1	1	1	1	1	1	1	84.0061	56	13	37	84.41818182	16.63043478	57.72727273	105.1272727	75.47272727	99.49122807	15	26	9.1	102	0.8	145	5.2	138	13.6	1.1	7.7	269	13	4.3	1	845
2	3	3	2	1	1	1	1	2	1	1	1	1	1	44.7178	65	15	23	84.59375	24.96875	71.25	142.15625	94.65625	98.21875	19	17	8.4	108	0.8	134	3.9	140	11.8	1.1	14.8	382	12.6	3.9	0	1460
1	1	2	2	1	1	2	2	1	1	1	1	1	1	57.1972	93	15	30	80.56666667	15.82758621	63.55555556	109.0555556	73.82352941	95.30769231	16	24	9.7	105	1.2	98	4.7	140	15.5	2.3	10.4	242	24	4.82	0	1460
2	1	1	1	1	2	1	1	2	1	1	1	1	1	87.4136	39	7	52	60.88888889	17.52941176	61.12903226	186.2580645	100.7741935	100	14	29	9.9	99	0.6	123	5.4	137	14	1	8.4	307	11.3	4.42	1	13
2	3	2	1	1	2	1	1	1	1	2	1	1	1	57.693	51	15	31	97.73333333	19.05405405	61.89655172	147.137931	91.50572389	100	14	24	8.8	103	0.7	125	3.8	137	12.9	1	5.3	160	12.2	4.51	1	3
2	2	2	2	1	2	1	1	2	1	1	1	1	1	51.0069	82	15	24	63.51851852	20.32142857	61.77419355	136.9354839	82.0625	98.96296296	15	24	9.4	105	0.7	100	3.9	140	12.5	1.1	6.6	176	12.8	5.2	1	2
1	1	1	1	1	1	1	1	1	1	1	1	1	1	67.7817	57	7	30	97.85714286	22.94285714	73.31034483	126.4827586	82.39130435	98.08823529	17	25	7.7	89	0.7	247	5	126	13.7	0.8	1.2	117	10.1	4.03	1	3
1	1	1	2	1	2	1	2	2	1	1	1	1	1	68.6195	70	15	40	85.08571429	17.4	54.5	116.1794872	75.05263158	98.78125	17	30	8.9	97	3.7	86	3.8	140	12.8	1	13.7	234	11.9	4.4	0	90
2	1	2	1	1	1	1	1	1	1	1	1	1	1	52.6849	73	10	21	60.36666667	15.8	58.33333333	120	78.88887939	98.83333333	12	25	9.1	109	0.8	86	3.9	143	12.8	1	9	299	12	4.23	0	1460
1	1	2	3	1	1	1	1	2	1	1	1	1	1	88.9539	61	15	24	72.85	17	63.47058824	140.8235294	89.05882353	97.94736842	13	27	8.6	104	0.7	95	4.1	140	13.5	1	6.9	210	12	4.45	1	51
1	1	2	1	1	1	1	1	1	1	1	1	1	1	59.0207	91	14	32	78.19230769	19.34615385	77.16666667	144.4583333	93.75	95.19230769	14	26	9.5	106	1	126	3.6	142	16	1.1	7.4	276	12.6	5.5	0	90
2	1	1	1	1	2	1	1	2	1	2	1	1	1	79.6696	114	3	51	66.52173913	20.2	67.39130435	147.1304348	97.56521739	100	12	27	10	103	0.7	170	4.9	137	12.4	1.2	14.5	198	13.6	3.65	1	1
1	1	2	2	1	2	2	1	2	1	1	1	1	1	59.3183	113	15	34	114.6037736	17.90740741	68.73584906	107.6415094	82.20754717	98.35849057	11	31	12.1	114	1.2	187	3.7	152	9.6	1.2	21.4	405	13.8	3.3	0	90
1	3	1	3	1	2	2	2	2	2	1	1	1	1	68.8634	92	15	48	84.66666667	15.93548387	48.43103448	115.1551724	66.54166787	96.55555556	16	23	8.3	101	2.1	228	3.6	136	11.2	1.3	14.2	393	14.6	4.13	1	1833
1	1	1	2	1	1	2	2	2	1	2	1	1	1	75.9309	95	14	33	76.39130435	17.65217391	71	149.2173913	90	97.86956522	17	29	7.4	98	1.4	311	4.6	139	11.3	1.2	9.7	118	13	3.62	1	243
2	1	1	3	1	1	1	1	2	1	1	1	1	1	74.9245	58	15	25	76.82142857	20.03571429	62.69230769	107.8846154	73	93.88888889	14	27	9.4	105	0.7	120	4	142	14.1	1	6.9	219	11.7	4.41	0	90
2	1	2	1	1	1	1	2	1	1	2	1	1	1	60.6845	62	11	39	101.9655172	23.89655172	72.20689655	127.3103448	93.35714286	92.96666667	14	37	8.1	96	1.1	132	3.2	144	13.8	1.2	15.5	284	13.4	4.73	0	1460
2	1	1	3	2	2	2	1	2	1	1	1	1	1	87.5489	68	15	36	82	15.88235294	53.56818182	105.9545455	70	98.70731707	11	20	8.6	110	0.9	81	5	138	8.9	1.4	11.2	221	16.2	3.01	0	90
1	1	2	3	1	2	1	1	1	1	1	1	1	1	52.5885	105	14	38	72.34482759	20.48571429	56.29545455	111.8636364	76.56818442	96.17647059	12	21	7.8	108	1	123	4.3	137	14.2	1.3	17.6	285	14	4.73	1	249
2	3	2	1	1	2	1	1	2	1	1	1	1	1	39.1233	82	15	26	98.64	18.5	85.67857143	149.8571429	110.3928571	99.68	16	22	8.8	103	0.6	135	3.9	137	14.2	1.1	8.6	283	12.7	4.68	0	90
1	1	1	3	1	1	2	1	2	1	1	1	1	1	82.9635	86	15	32	67.0952381	20.47619048	49.71428571	133.3809524	77.60318574	98.28571429	17	21	8.5	106	1.2	109	5.2	139	12.3	2.4	8.4	192	19.2	4.67	1	40
2	1	2	1	1	2	1	2	1	1	2	2	1	2	58.0294	90	15	40	90.23404255	20.50943396	60.87234043	125.1914894	80	99.44186047	17	26	7.1	105	1.2	167	4.7	143	13.8	1	15.1	466	12.3	5.11	1	414
2	1	2	1	1	2	2	1	2	1	2	1	2	1	49.7151	69	15	33	74.45	15.875	53.54545455	99.22727273	66.59090909	99.15	11	27	8.2	105	0.6	92	4.1	139	11.1	1.1	4.4	113	12.9	3.73	1	88
1	2	3	2	2	2	1	1	2	1	1	1	1	1	57.9761	79	11	27	84.80555556	15.775	73.22580645	125.5483871	86.4516129	98.25714286	10	23	8.5	111	1	154	5.8	139	10.5	1.5	11.7	135	16.3	3.64	0	1460
1	1	1	1	1	1	2	2	1	1	2	1	1	1	81.5993	102	14	32	78.62	16.48	59.51020408	105.3061224	70.89795918	98	15	29	8.2	108	1.7	276	3.9	148	3.7	22.2	5.6	273	146.6	1.49	1	356
2	1	2	3	1	2	1	1	2	1	2	1	1	1	51.7953	74	15	32	77.6097561	21.84	67.55813953	146.4651163	96.52830189	98.6744186	18	24	9.5	102	0.6	247	3.8	140	14.8	1	9.2	197	11.5	5.14	0	90
2	1	1	3	1	2	2	1	2	1	2	1	1	1	83.4303	60	15	43	82.18181818	18.96428571	44.94444444	132.3333333	71.46428571	99.09090909	20	16	8.1	106	1.4	183	4.4	138	10.4	1.2	8.6	104	14.1	3.48	1	8
2	1	2	1	1	2	2	1	1	1	1	1	1	1	55.5893	68	6	45	75.11538462	15.34615385	62.20833333	125.04	87.53333333	98.08	11	23	8.3	111	0.7	112	3.4	142	12.7	1.8	5.4	135	19.2	4.02	0	90
1	1	1	1	1	2	1	1	2	1	1	1	1	1	72.0502	78	15	33	82.43333333	18.6	54.27586207	108.3448276	71.27586207	99.37931034	14	26	7.6	103	1.5	135	4.2	139	11.6	1	4.7	159	11.8	3.53	0	90
2	3	2	3	1	2	1	1	2	1	1	1	1	1	30.7929	91	15	25	83.07692308	19	81.05128205	130.1282051	95.43589744	99.53846154	12	23	8.8	103	2.1	167	4.5	133	13.2	1.1	13.8	155	12.5	4.22	1	9
1	1	1	2	1	2	1	1	2	1	1	1	1	1	57.3198	100	15	29	70.68965517	14.41666667	83.06122449	138.1428571	99.95918367	99.03333333	13	24	8.2	101	0.9	132	4	134	13.8	1	5.9	321	10.6	4.43	1	16
2	1	1	2	1	2	1	1	2	1	1	1	1	1	53.6934	70	15	37	89	27.27272727	56.4375	96.90625	73	98.96551724	16	23	9.3	102	0.8	106	4.5	136	14	1	10.7	285	12.3	4.95	0	90
2	1	2	1	1	2	2	1	1	1	1	2	1	2	56.1371	41	10	39	100.0731707	19.93617021	62.5	95.64285714	75.11904762	99.33333333	11	30	8.9	101	0.7	113	4	138	9.1	1	1.2	42	12.4	3.02	1	40
1	1	2	3	2	1	1	1	2	1	1	1	1	1	60.95	77	14	19	89.6	14.84	73.76	149.12	101	98.72	13	26	8.7	107	0.6	118	3.9	142	11.9	1.3	10.2	243	14.6	4.09	0	90
1	1	1	2	1	2	2	2	2	1	1	1	1	1	87.8944	68	13	39	60.25925926	16.1875	52.11538462	121.6923077	75.75	98.92592593	21	20	8.2	102	1.3	127	3.9	139	13.7	1	6.5	177	12.2	4.17	1	24
1	1	1	1	1	1	2	1	2	1	1	1	2	1	86.8562	80	15	31	75.36	25.23076923	66.7826087	153	87.26086957	94.61538462	15	25	6.3	109	1.3	124	4.2	145	12.4	1.1	11.2	247	13.3	4.35	1	319
2	3	1	3	1	2	2	2	1	2	1	1	1	1	71.7077	92	15	31	57.47058824	18.28205128	46.8	114.6666667	65.34482759	96.21212121	17	22	9.3	102	2	290	4.5	136	11.5	1.1	18	251	12.7	3.7	0	1460
1	3	2	1	1	1	1	1	2	1	1	1	1	1	64.1513	55	11	26	74.04347826	14.91304348	47.08695652	125.7391304	71.2173913	98.13636364	16	22	8.8	106	0.6	125	4.2	140	12.6	1.1	14.4	299	12.5	3.87	0	1460
2	1	2	1	1	1	2	2	2	1	1	2	1	1	69.0847	86	15	23	97.53846154	20.03846154	78.48	153.04	95	99.5	12	30	8.9	103	0.6	216	3.6	141	10	1.1	17.8	60	12.8	3.25	1	93
2	1	1	3	1	1	1	1	2	1	1	1	1	1	55.026	61	13	27	89.68	20.6	90.38095238	153.4285714	103.3333333	97.8	16	23	9	104	0.8	106	3.9	139	14.6	1	9.1	167	11.8	4.37	0	90
1	1	2	1	1	1	1	1	1	1	1	1	1	1	50.1955	87	11	26	63.91666667	16.16666667	83.30434783	145.1304348	105.9130435	97.83333333	12	29	8.5	106	0.9	140	3.4	144	14.4	1.1	15.3	237	13.2	4.64	0	90
2	3	1	1	1	1	1	1	2	1	1	1	1	1	65.184	55	11	26	60.2	14.37931034	56.16666667	142.4666667	83.24137931	99.96666667	12	25	8.2	103	0.7	134	3.3	137	11.4	1	14.2	238	12.2	3.74	0	1460
2	2	1	3	1	2	1	1	2	1	1	1	1	1	85.7536	50	15	43	75.72727273	15.51851852	77.47058824	168.3235294	108.2058824	99.91666667	10	23	9.6	111	1	89	3.7	139	9.3	1.1	3.9	231	12.8	2.81	0	90
1	1	2	1	1	1	2	1	2	1	1	1	1	1	66.0458	82	11	35	85.18181818	14.04545455	74	145	97.46079411	98.31818182	15	26	8.8	102	1.1	113	4.2	139	16.1	1	13.9	235	12.1	5.3	0	1460
1	1	2	1	1	1	1	1	2	1	1	1	1	1	62.852	106	15	27	69.4	16.1	70.2	132.8	84.85	96.1	15	24	8.9	102	0.9	118	4	137	15.5	1.2	9.3	230	13.5	4.86	0	1460
1	2	1	2	1	2	1	2	2	1	2	1	1	1	79.1846	88	3	50	72.91304348	16.16666667	69.43478261	154.5652174	98.17391304	99.8	16	21	8.5	106	1.4	106	3.8	139	12.6	1.1	6.6	333	12.7	3.84	1	13
2	2	1	2	1	2	1	2	1	1	1	1	1	1	78.4731	116	15	34	97.0625	15.86842105	61.44117647	138.9705882	86.30392052	100	18	24	9.9	95	0.9	444	5.1	132	12.8	1.2	11.9	317	13.3	4.43	1	267
1	3	2	1	1	2	2	1	2	1	1	1	1	1	63.4458	94	14	35	84.38235294	20.41666667	84.4375	159.15625	101.78125	96	14	27	8.3	105	0.7	153	3.5	142	14.9	1	12.9	179	10.7	6.51	0	90
1	1	1	1	1	1	2	2	2	1	2	1	1	1	84.3842	63	9	28	65.11111111	20.07407407	53.41666667	143.2083333	76.45833333	98.03703704	12	26	9.6	99	1.3	148	5.4	132	8.6	1.1	7	255	12.5	2.9	0	90
1	3	1	2	1	2	1	1	1	1	1	1	1	1	52.2039	70	12	31	87.30769231	19.22222222	84.64	146.04	104.8	97.62962963	15	29	8.3	99	0.9	93	4.6	138	17.7	1	10.4	170	12.1	4.59	1	1391
1	3	1	1	1	2	2	2	2	1	1	1	1	1	75.9917	102	12	43	83.54166667	18.75	55.07407407	144.6666667	78.85185185	98.52	17	28	8.4	102	1.3	142	3.3	144	12.8	2.9	17.7	243	29.4	4.35	0	90
1	1	1	1	1	1	1	1	2	1	1	1	1	1	65.3773	70	3	46	77.72222222	21.66666667	51.16	97.68	59.54166667	80.2	15	23	8.5	101	0.8	107	3.8	135	12.5	1.1	13.4	172	12.9	3.82	1	2
1	1	2	1	1	1	2	2	1	1	2	1	1	1	63.2151	113	15	32	97.52	26.6	74.95833333	105.1666667	81.83333333	96	17	22	9.2	99	1.5	222	6.7	131	16.2	1.5	10.6	223	16.9	5.39	0	1460
2	1	1	3	2	1	1	1	2	1	2	1	1	1	85.6892	80	15	23	70.75	17	47.17857143	142.2857143	83.25	95.85185185	13	22	8.3	111	1.3	251	5.1	141	10.4	1.3	10.2	280	15.3	3.89	0	90
1	1	1	1	1	1	2	1	2	1	1	1	1	1	78.8405	85	6	47	112.4666667	22.37931034	69.56666667	139.7666667	92.96667302	96.86666667	16	22	8.8	106	1.1	124	4.1	140	12.9	1.1	8.8	218	12.8	3.91	1	5
2	1	3	1	1	1	1	1	1	1	1	1	1	1	45.8042	62	15	24	104.0833333	28.375	62.04	117.08	78.48	96.70833333	14	25	8.3	103	0.6	106	3.9	138	7.7	1.3	114.4	32	14.9	2.2	1	86
2	2	3	2	1	2	1	1	1	1	1	1	1	1	49.7348	41	14	35	86.42857143	17.22222222	72.57575758	137.9393939	95.03030303	97.6	9	29	8.7	101	0.7	108	7.4	132	12.8	1.1	5	410	12.2	3.85	0	90
1	3	1	2	1	1	2	1	1	1	2	1	1	1	56.2717	108	14	28	71.43478261	18.58333333	76.5	128.6363636	93.87881331	97.36	16	24	9.4	104	0.7	104	4.1	140	16.9	1.3	12.4	272	13.8	5.56	0	1460
1	1	1	1	1	1	1	1	1	1	1	1	1	1	66.957	65	4	32	89.8	18.5	58.88	104.64	70	94.14814815	16	24	7.7	101	0.8	105	4	137	7.2	1.2	14.6	170	13.9	2.47	1	4
2	1	2	3	1	1	2	1	2	1	1	1	1	1	64.8609	76	15	24	99.44444444	22.08	72.59259259	145.6666667	96.95061436	97.77777778	16	25	9.2	105	0.8	102	3.7	142	12.5	1.1	8.5	290	13	3.95	0	1460
1	1	1	1	1	1	1	1	1	1	1	2	1	1	75.0356	98	15	20	58.57692308	15.11538462	60.52	109.56	76.86665955	96.47826087	14	24	9.2	110	1	113	4	144	16.5	1.1	7.2	173	12.4	5.4	1	3069
2	2	3	2	1	1	1	2	1	1	1	1	1	1	44.7683	66	11	32	88.48780488	19.58536585	61.13953488	137.1860465	81.02325342	98.65853659	14	22	8.6	110	1.2	109	3.6	142	11.2	1.1	13.1	209	13.2	4.07	0	1460
1	1	1	3	1	2	1	2	2	2	1	1	1	1	66.144	92	10	40	67	17.3125	58.24137931	128.5666667	80.875	99.53333333	17	23	9.4	103	1.4	138	4.6	138	15.8	1.3	10.7	255	14.4	5.08	0	90
2	1	2	1	1	1	1	1	1	1	1	1	1	1	57.1226	84	9	29	81.69565217	16.86956522	65.60869565	129.826087	79.60869565	96.60869565	14	25	9.2	106	0.8	130	3.8	141	12.6	1	11.5	345	12.2	3.91	0	1460
2	1	1	3	1	2	2	1	2	1	2	1	1	1	72.4418	60	15	40	78.2	16.38636364	68.1025641	139.5897436	84.5	98.94736842	18	22	9.7	104	0.8	148	6.3	138	14.6	1.2	7.6	363	13.6	3.8	1	4
2	1	1	2	1	2	1	1	2	1	1	1	1	1	71.6208	60	15	41	108.8333333	28.96296296	60.23188406	100.5942029	74.13526668	96.63265306	16	26	9.9	102	1	127	4.1	140	12.6	1	8	229	12.4	4.14	1	41
2	1	1	1	1	1	2	1	2	1	2	1	1	1	83.7019	74	11	37	101.037037	17.92592593	65.2173913	144.4347826	84.43478261	98.92307692	16	19	8.5	107	1.6	114	4.9	137	10	1.9	12.2	329	19.8	3.62	1	39
2	1	2	3	1	2	1	1	1	1	1	1	1	1	64.5817	75	10	47	105.1219512	21.42553191	50.30952381	95.9047619	64.95	97.85714286	17	18	7.2	101	2.5	108	5.7	130	11.8	1.1	12.1	113	12.5	3.77	1	4
1	1	2	1	1	1	2	1	1	1	1	1	1	1	51.7043	100	14	16	76.44	16.8	72.75	116	82.79166667	96.55	13	31	9.8	102	1.2	102	4.3	142	16.3	1.1	5.1	325	12.6	5.34	0	90
2	1	1	1	1	2	2	2	2	1	1	1	1	1	85.3871	69	15	47	91.58333333	16.76666667	67.7826087	128.4347826	82.29166667	99.04166667	14	20	7.7	110	1.1	97	3.1	141	13.6	1.3	14.9	303	15.4	4.85	1	7
2	1	2	2	1	2	1	2	1	1	1	2	1	1	47.4417	75	15	42	101.72	26.46875	74.80769231	115.4230769	83.84615385	92.08	5	45	8.7	96	0.6	137	4.3	142	9.2	1.1	9.2	150	12.5	2.89	1	13
1	1	1	1	1	1	1	1	2	1	1	1	1	1	67.4647	73	15	21	67.8	17.6	68.57894737	144.2631579	87.15	97.2	16	25	9.4	105	1.1	114	4.2	142	13.9	1.2	10.1	163	14.3	4.5	0	90
2	2	2	2	1	1	1	2	2	1	2	1	1	1	55.6037	71	15	23	112	23.73913043	78	111.2380952	85.71428571	95.77272727	15	21	9.4	107	0.9	97	3.8	139	11.3	1.4	5.1	305	15.1	3.88	0	90
2	1	1	3	1	2	1	1	1	1	1	2	1	2	59.3133	59	9	39	104.6551724	23.41935484	50.72916667	97.28571429	64.16326531	97.32142857	12	22	7.5	109	0.6	85	3.4	140	9.1	1.1	5.8	274	13.3	2.85	0	90
1	1	2	3	1	2	1	1	2	1	2	1	1	1	64.6529	94	10	45	83.1875	24.41176471	57.71875	163.40625	88.625	95.03125	15	29	9.4	101	1.2	122	4.6	140	10.8	1.2	6.2	209	14.3	3.86	0	90
2	1	1	3	1	1	2	2	2	1	2	1	1	1	80.6474	66	12	39	69.46153846	20.19230769	59.30769231	131.9230769	83.512819	96.53846154	16	29	10.1	98	4.3	157	4.4	139	12.5	2.5	5.3	105	18.8	4.16	1	9
1	1	1	1	1	2	2	1	2	1	2	1	1	1	88.048	85	15	51	98.31818182	20.10714286	62	99.11764706	69.58823529	94.41176471	15	22	9.1	132	2.5	77	4.2	165	16	2.3	20	168	23.6	5.17	1	1
1	1	1	1	1	2	2	1	1	1	1	1	1	1	85.3612	61	15	41	69.375	15.65517241	45.65384615	125.7692308	70	100	14	26	9.3	102	0.9	102	3.8	138	11.1	1.2	7	183	13.7	3.87	1	8
1	1	1	1	1	1	2	1	2	1	2	1	1	1	81.9808	101	13	32	73.20833333	16.125	64.31818182	154.7391304	87.04347826	98.79166667	15	26	8.6	104	1.4	187	4.6	140	10.8	1.4	7.3	355	15.6	3.35	0	90
1	2	2	1	1	2	2	2	1	1	1	1	1	1	63.5647	59	9	36	71.54166667	16.48275862	49.23076923	121.8846154	67	99.47826087	24	22	10.4	98	1.9	63	4.4	140	14.2	1.4	17.3	431	16.1	4.83	0	90
2	1	1	3	1	1	1	1	1	1	1	1	1	1	81.7452	57	13	30	72.67647059	16.47058824	51.51515152	114.4242424	66.39393939	97.73529412	14	24	8.5	111	0.8	85	3.3	146	6.6	1.1	4.5	357	11.4	3.12	0	90
2	1	1	2	1	1	1	1	1	1	1	1	1	1	52.2971	52	14	27	94.59259259	16.44444444	65.125	98.33333333	73.28	96.03703704	13	24	8.9	108	0.6	89	4	141	14	1.1	12.9	544	12.7	4.64	0	90
1	1	2	1	1	2	1	1	1	1	1	1	1	1	67.4228	81	3	42	80.7	14.30555556	53.79310345	103.3793103	69.64285714	98.03571429	12	21	7.3	116	0.9	151	5.3	144	14.6	1.2	19.2	220	13.8	4.65	0	1460
1	3	2	2	1	1	1	2	2	1	1	1	1	1	35.2723	96	15	13	60.59375	19.5	75.84375	134.75	97.125	96.5483871	16	25	9.7	98	1.2	100	4.2	135	15.5	1.7	10.6	313	15.8	5.45	0	1460
2	1	1	3	1	2	2	1	2	1	1	1	1	1	78.2384	70	9	54	82.6	21.07142857	57.18181818	130.7727273	75	99.36	17	26	8.2	98	0.5	169	3.8	137	13.6	1	11	242	12.4	4.22	1	7
2	3	1	1	1	1	2	1	1	1	1	1	1	1	73.3022	80	6	36	82.95833333	12.95833333	47.08333333	117.5416667	63.04166667	98.33333333	10	21	7.3	117	1	186	4.3	144	9.2	1.1	15.4	136	13.2	3.12	0	90
2	3	1	1	1	2	1	1	2	1	1	1	1	1	66.0294	59	15	29	78.42857143	14.68888889	59.76744186	117.1627907	79.30952381	99.14285714	12	25	8.2	106	0.7	130	3.7	139	11	1.1	3.7	182	13.3	3.6	1	2748
1	2	2	1	1	1	2	1	2	1	1	1	1	1	50.0181	98	15	20	60.08695652	17.45833333	64.08333333	127.9583333	85.04166667	97.54166667	15	28	8.5	103	1.7	83	3.8	142	13.6	1.2	7.5	166	13.6	4.64	0	90
2	3	1	3	1	1	2	2	2	2	1	1	1	1	74.0556	78	15	36	91.06451613	21.66666667	72.88888889	148.0740741	91.03703704	98.19354839	17	22	7.5	97	1	492	5.5	130	4.9	2.9	5.7	326	29	2.47	1	561
2	1	2	1	1	2	1	1	1	1	1	1	1	1	54.2638	72	15	41	98.46153846	24.2	80.76	120.28	96.55102041	100	17	19	8.4	110	1	200	3.7	142	13.5	1	15.5	263	12.2	4.31	0	90
2	1	1	1	1	2	2	2	2	1	1	1	1	1	74.5831	85	15	31	66.88461538	19.13793103	59.76923077	127.8461538	84.5	97.80769231	10	26	8.5	110	1	122	3.8	142	11.5	1.7	7.6	234	18.4	3.98	1	7
1	3	4	1	1	1	1	1	1	1	1	1	1	1	59.4844	60	14	25	76.34482759	16.03448276	58.14285714	105.0357143	69.46428571	98.13793103	14	24	8.4	107	1	112	4.2	141	14.3	1.2	12.7	323	13.6	4.41	0	90
2	1	2	1	1	1	1	1	1	1	1	1	1	1	47.5487	55	14	18	69.33333333	16.89285714	69.37037037	117.6666667	80.85185185	97.32142857	17	23	9.5	106	0.6	85	4.2	142	13.8	1	6.4	329	10.9	4.46	0	90
1	1	1	2	1	1	1	2	2	2	1	1	1	1	72.9697	58	9	44	105.5652174	25.47826087	80.70833333	122.8333333	89.91666667	93.73913043	17	24	9.5	107	1.9	380	4	144	12.4	1.1	9.5	205	12.6	4.18	1	73
1	1	1	1	1	1	2	1	2	1	2	1	1	1	67.2441	120	9	30	89.11111111	19.2962963	68.17391304	124.4347826	81.2173913	96.51851852	16	26	9.3	97	0.7	246	3.8	135	14	1.4	9.5	233	16	4.31	1	762
2	2	1	2	1	1	2	2	1	1	1	1	1	1	87.1487	88	8	34	48.92	17.88	56.58333333	129.2083333	74.79166667	98.68	18	23	9.2	106	0.9	97	5.7	141	12.6	1.2	6	222	14.1	4.47	0	90
1	3	5	1	1	2	1	1	2	1	1	1	1	1	44.3167	87	9	31	89.17857143	19.03333333	74.62068966	143.9310345	96.06896552	96.72413793	18	27	9.2	98	0.9	223	5.6	137	15.8	1.1	11	222	12.9	4.93	0	1460
2	2	1	3	1	1	1	1	2	1	1	1	1	1	84.0924	82	14	34	64.89285714	19.03571429	68.46875	152.40625	95.45833445	97.79166667	12	26	8.2	100	1	114	3.1	135	12.7	1	5.6	207	12.1	4.94	1	2345
1	1	2	1	1	1	2	1	2	1	2	1	1	1	68.3254	118	11	27	70.5	18.07692308	67.125	125.625	81.125	94.30769231	13	28	9.1	104	1.1	263	4.8	140	14.1	1.3	8.6	163	14.5	4.24	0	90
1	1	1	1	1	2	2	2	2	1	1	1	1	1	76.5281	93	7	54	76.79620853	18.4818612	80.82893226	150.0264064	101.4841629	99.76455026	13	23	9	106	0.8	131	4.2	138	12.4	1.3	6.7	365	14.3	4.02	1	11
1	1	1	1	1	2	2	1	1	1	1	2	1	1	87.8723	72	14	33	72.11764706	17.39130435	66.51785714	154.1071429	88.39655172	97.64705882	16	23	9.5	107	1.3	147	4.1	142	14.9	1.1	6.2	158	11.9	5.27	0	90
1	1	2	1	2	2	2	1	1	1	1	2	1	1	39.9039	96	15	18	74.92727273	14.56060606	55.23809524	98.25396825	69.46031746	98.06779661	14	28	8.4	102	1.1	146	4.2	140	12.1	1.1	5.9	399	12.3	4.59	0	1460
1	1	1	3	1	1	1	1	1	1	1	1	1	1	87.8299	67	13	31	85.66666667	19.32142857	67.125	165.5	102.1458333	97.44827586	13	28	8.7	102	0.7	119	3.9	139	12.3	3	13.2	409	21.4	4	1	15
2	1	2	1	1	1	1	1	2	1	1	1	1	1	52.5154	90	10	25	74.77272727	16.22727273	57.55	119.7	78.26663933	96.86363636	16	26	9.3	103	0.7	105	4	141	14.8	0.9	7.1	196	11.9	4.8	0	1460
1	1	1	2	1	1	1	1	1	1	1	1	2	2	51.1909	62	15	30	108.5135135	27.21621622	62.47368421	106.2368421	78.90351326	96.17142857	21	25	9.1	93	0.8	93	4.8	134	9.3	3.6	12.1	228	22.3	3.2	1	25
1	1	2	2	1	2	2	1	2	1	2	1	1	1	55.5578	163	15	30	92.08333333	17.96875	74.2	140.76	89.56	96.30769231	17	23	8.6	101	0.8	341	5.4	136	14.1	1.2	9.2	280	13.6	5.57	0	90
2	1	1	2	1	2	1	1	2	1	1	2	1	1	58.641	66	15	45	82.125	16.17647059	60.57142857	122.8142857	82.125	99.95833333	16	22	8.6	107	0.4	120	3.7	141	12.2	1.1	10.8	175	13.2	3.88	0	90
1	3	2	2	1	1	2	2	1	1	2	1	1	1	61.216	82	15	31	84.3	20.68421053	66.9047619	132	88.60317103	98.6	20	22	9.6	102	1.1	117	4.6	139	15.6	1.1	8.1	218	12.9	5.01	1	2702
2	1	1	1	1	2	2	2	2	2	1	1	1	1	72.425	68	6	49	77.41935484	18.21052632	52.09375	119.25	75.22580645	98.03333333	22	26	10.3	102	3.9	87	4.7	145	12.6	2.3	14.2	152	23.7	4.07	1	6
2	1	1	3	1	1	2	1	2	1	2	1	1	1	78.1529	64	8	30	68.63636364	17.22727273	71.09090909	136.2272727	85.95454545	96.95238095	19	22	9.4	99	1.8	106	4.6	135	12.9	1.9	8.2	247	20.5	4.77	1	1635
2	1	1	3	1	1	1	1	1	1	1	1	1	1	87.2398	55	3	39	98.15384615	23.11538462	56.75	110.4166667	69.16666667	96.11538462	14	26	8.3	105	0.9	104	4	141	11.9	1	10.1	205	12.3	3.85	1	8
1	1	3	2	1	1	1	1	1	1	1	2	1	2	42.5273	86	14	22	100.6923077	19.30769231	55.61538462	99.73076923	70.32051937	97.8	19	19	8.1	93	2.3	79	4.7	126	9.5	1.9	6.7	484	19.7	3.01	1	22
2	1	1	1	1	1	1	1	2	1	1	1	1	1	79.0265	64	15	25	77.125	13.16666667	55.47826087	126	78.98548674	96.68181818	20	25	9.2	102	0.9	116	3.9	143	15.6	1	10.7	419	12	4.84	0	1460
1	1	2	1	1	1	1	1	1	1	1	1	1	1	44.5669	90	15	20	75.68	18.57692308	65.24	123.12	84.53333618	96.32	15	22	8.7	105	0.6	114	4.4	138	13.7	1.1	13.6	288	12.3	4.77	0	1460
1	3	1	1	1	1	2	1	2	1	2	1	1	1	74.9659	91	14	34	107.0526316	29.5	69.23529412	117.0294118	80.29411765	94.31578947	14	25	7.8	105	0.8	153	3.6	140	13.6	1	15.2	141	12.2	4.86	0	1460
1	1	1	2	1	2	1	1	1	1	1	1	1	1	33.7631	85	14	33	59.81481481	11	69.55172414	125.137931	86.75862069	99.42857143	13	25	9	105	1.2	96	4.1	139	13.4	1	14	332	12.2	4.12	1	827
2	3	1	3	1	2	2	1	2	1	1	1	1	1	88.298	56	4	42	67.51724138	16.37142857	62.57575758	147.0909091	89.27272727	99.43478261	12	22	7.6	113	0.7	109	3.9	143	11.2	1.2	14	298	12.5	3.81	1	2
1	1	1	3	1	2	2	1	2	1	2	1	1	1	81.4655	87	15	36	92.07407407	16.45454545	71.03846154	146.8461538	96.30768086	99.44827586	14	27	8.9	103	1	109	4.2	140	13.1	1.1	5.2	159	13.2	3.69	1	26
1	3	2	2	1	1	2	2	1	1	1	1	1	1	22.9187	72	14	34	85.53846154	23.76923077	33.35897436	122.1025641	59.66666667	96.69047619	14	26	8.3	100	1	116	3.4	137	11.8	1.4	12.1	209	15.8	4.33	0	1460
2	3	1	3	1	1	2	2	2	1	1	1	1	1	77.6926	60	12	35	96.09375	24.5483871	71.875	132.1875	92.6875	97.375	14	28	8.5	104	0.8	108	4.1	142	13.5	1.1	5.2	160	12.6	4.28	0	1460
2	3	1	3	1	2	2	1	2	1	2	1	1	1	83.2973	99	8	45	85.64143095	16.67210372	63.72081218	102.7800338	79.02852349	99.92814371	12	26	9.7	104	0.8	169	3.3	139	14.3	1.1	8	207	12.2	4.69	1	120
2	2	3	2	1	2	2	2	2	1	2	1	1	1	47.0396	124	11	35	77.24	27.25925926	85.64	146.72	99.16	94.92307692	12	31	8.5	101	0.6	132	3.7	140	13.1	1.1	8.4	336	13.2	4.86	0	90
2	1	1	1	1	2	2	1	2	1	1	1	1	1	77.4322	92	15	32	86.22222222	12.52380952	57.58064516	115.6129032	74.87096774	99.37037037	14	28	9.1	104	1	111	4.2	142	12.7	1.1	9.1	185	12.9	4.22	1	1999
1	3	3	2	2	1	1	1	1	1	1	1	1	1	23.2539	113	14	7	81	16.69565217	83.0625	146.09375	98.375	96.70833333	11	24	8.6	110	1.2	152	4.5	140	13.4	1.2	14.4	269	14.1	4.92	0	90
2	1	2	1	2	2	2	2	1	1	1	1	1	1	80.6933	45	15	35	81.68571429	15.925	54.91428571	108.5142857	71.74285714	99.6	13	31	8.2	102	0.8	87	4.8	141	13.1	1.4	4.7	285	14.7	4.27	0	90
2	3	2	3	1	2	2	2	2	1	1	1	1	2	70.9907	66	3	52	81.31372549	12.89285714	59.11320755	118.8113208	78.22641509	97.83333333	24	17	9.2	96	7.8	106	3.8	133	10.4	1.3	20.1	508	14.2	3.56	1	23
1	2	1	3	1	2	2	1	2	1	1	2	1	1	72.0221	69	15	48	104.9666667	14.21621622	79.11627907	124.047619	94.41860465	99.47826087	13	26	8.8	106	3.3	106	4.9	140	10.4	1.8	11.9	232	19	3.05	1	47
2	1	1	2	1	1	2	2	2	1	1	1	1	1	84.1903	50	10	36	97.83870968	21	80.77777778	147.8148148	95.8	96.23333333	15	28	8.9	92	1.4	194	4.4	131	12.3	0.9	19.6	271	11	3.98	1	25
2	1	1	2	1	1	2	1	1	1	1	1	2	1	66.2374	105	3	35	107	28.97674419	81.3	156.025	98.82926829	95.86046512	16	23	8.4	93	0.4	116	3.2	129	11.6	1.3	15.7	328	14.9	3.93	1	4
1	1	2	1	1	2	2	2	1	1	1	1	1	1	64.4749	97	15	37	76.25641026	20.56410256	59.36111111	104.0555556	69.03125	97.05405405	15	26	9.1	102	0.9	119	4.2	139	13.4	2.1	11.5	176	21.9	4.24	1	142
1	1	1	2	3	2	2	2	2	1	1	1	1	2	59.2334	205	3	42	76.61538462	18.63636364	54.30769231	119.5	72.73076923	97.16	10	31	8	113	1.3	94	4.2	150	9.2	1.3	6.8	243	14.9	2.92	0	90
2	1	1	1	1	1	2	1	2	1	1	1	1	1	78.8318	72	15	26	63.32142857	18.03571429	65.4	137.2	82.6	96.75	13	27	9.6	106	0.8	94	3.7	142	13.3	1.1	7.3	262	12.6	4.38	0	90
1	1	1	3	1	1	2	1	1	1	1	1	1	1	79.8951	60	15	30	68.04347826	17.86363636	61.86956522	147.6956522	89	97.43478261	17	26	9.3	94	0.9	167	3.4	134	15.8	1.2	9.8	165	13.2	5.17	1	121
1	1	1	2	1	1	2	1	2	1	1	1	1	1	82.4083	80	14	31	69.26086957	17.26086957	74.75	159.6	96.52380952	97.91304348	13	28	9.1	105	1.1	128	4	142	14.1	1	13.6	242	12.4	4.72	0	90
2	1	1	2	1	2	2	1	2	2	1	1	1	1	58.2147	105	6	52	79.84848485	15.9	54.75757576	117.2121212	75.5625	99.83333333	11	32	7.6	91	0.7	72	4.2	130	7	1.2	9.3	382	13.7	2.86	1	270
2	1	1	1	1	2	2	1	2	1	1	1	1	1	70.3178	84	12	49	73.34482759	26	63	156.0882353	94.00982913	99.86666667	15	27	9.6	99	0.7	176	3.9	137	14.6	1.2	8.4	291	13.3	4.8	1	2881
1	1	2	1	1	1	2	1	1	1	2	1	1	1	71.3801	70	15	22	56.4516129	16.96774194	67.77777778	130.5555556	88.70373366	95.22580645	15	25	8.9	106	1.2	168	4.9	141	14.7	1	9.5	279	11.3	4.92	0	1460
1	1	2	2	1	1	1	1	1	1	1	1	1	1	19.2145	68	8	19	56.30434783	16.69565217	61.95652174	122.1304348	76.17391304	98.56521739	13	26	9.4	105	1	97	4.3	140	15	1.1	8.7	278	13.3	5.16	0	1460
1	1	2	3	1	2	2	1	2	1	1	1	1	1	64.4639	88	13	31	66.78947368	20.325	81.31428571	149.8	101.9189189	97.24	13	28	9.8	104	1.2	109	4	141	14.3	1	11.4	274	11.5	4.45	0	1460
2	1	2	1	1	1	1	1	1	1	1	1	1	1	73.3124	67	13	24	79.55555556	15.58333333	46.71428571	123.9428571	71.62857143	97.69444444	14	28	8	103	1	121	3.8	141	12.4	1	6.5	195	12	4.11	0	1460
1	1	1	3	1	2	2	2	2	2	1	1	1	1	55.4115	109	15	40	79.84	20.67857143	71.68	126.28	89.87999146	98.86206897	15	22	8.7	105	1.3	174	4	138	14.8	1.1	6.7	319	13	5.19	1	943
2	1	1	3	1	2	2	1	2	1	1	2	1	1	81.7179	60	15	50	83.90697674	16.675	52.80327869	106.2459016	71.7	91.91176471	17	26	9.2	103	2.2	161	4.2	142	11.4	1.1	12.6	191	12.5	3.85	0	1460
2	1	1	1	1	2	1	2	2	1	1	2	1	1	74.6842	79	14	49	118.097561	33.58333333	42.48484848	99.48484848	61.48484155	98.24242424	13	22	8.3	108	1.5	170	4	139	9.7	4.3	14.2	172	26.1	3.44	1	14
1	1	1	1	1	1	1	1	2	1	1	1	1	1	72.7515	61	14	24	61.54166667	17.29166667	62.375	133.3333333	81.61111111	94.75	16	25	9.3	103	0.8	149	3.7	140	13.8	1	10.5	210	12.3	4.1	0	1460
1	1	1	3	1	2	1	1	1	1	1	1	1	1	81.343	130	14	51	76.88	24.82758621	60.125	136.56	85.75000429	97.61904762	21	22	8.3	107	4.7	95	5.6	144	11.8	2.5	13	234	19.9	3.86	1	368
1	1	1	3	1	1	1	1	1	1	1	2	2	1	52.3925	118	12	33	101.3913043	26.34782609	64.60869565	112.826087	87.44444593	96.86956522	17	23	8.7	100	0.8	107	4.2	136	13.2	1.4	14.7	133	14.4	4.56	1	45
1	1	1	3	1	1	1	1	2	1	2	1	1	1	70.1943	100	13	20	73.6	19.68	78.86842105	178.5789474	112.5000187	97.52	15	24	8.2	100	0.8	204	3.5	135	13.7	1.1	7.9	149	12.6	4.42	0	1460
2	1	2	2	1	2	1	1	2	1	1	1	1	1	77.9341	65	3	50	74.52380952	18.35555556	56.24590164	118.4590164	74.21311475	98.21428571	14	16	5.8	117	0.7	187	3.9	143	9.4	1.4	16.1	140	15.4	2.98	1	3
1	1	1	1	1	2	2	1	2	1	1	1	1	1	71.2556	104	15	34	79.46666667	19.53125	60.8125	102.0625	74.85416889	97.87096774	11	28	9.3	104	1	101	4.5	138	15.1	1	13.7	241	12.4	4.88	0	1460
1	3	2	1	1	2	2	2	1	1	1	1	1	1	32.3368	75	3	41	80.7027027	13.87179487	63.7	134.24	84.01999626	98.33333333	17	24	8.7	104	0.7	141	4.5	140	14	1.1	15.8	343	13.2	4.92	0	1460
1	2	1	3	1	2	1	1	1	1	1	1	1	1	80.9099	89	15	35	58.48	16.12903226	55.61538462	133.8461538	81.69231517	99.92592593	13	24	11.5	106	1.5	137	4.9	138	11.1	1.3	8.5	141	14.3	3.49	1	10
1	1	1	1	1	1	1	1	2	1	1	1	1	1	71.6419	67	10	32	54.60606061	22.42424242	54.31578947	141.2807018	81.89285714	97.93939394	14	24	9.4	108	0.7	85	3.9	142	12.7	1.1	6.1	197	12.9	3.98	0	1460
1	3	2	1	1	2	2	2	1	1	2	1	1	1	51.8247	103	3	41	90.95744681	19.89361702	55.59090909	97.34090909	74.94666667	98.23913043	14	25	8.4	98	0.8	208	3.5	133	13.9	1.1	7.7	210	12.5	4.73	0	90
2	2	1	3	1	1	2	1	2	2	1	1	1	1	66.071	62	5	42	85.1875	20.8125	69.2	174.7666667	94.86666667	98.5	13	28	9.1	101	3.3	144	5	137	10.4	1	6.1	204	10.4	3.33	0	90
1	1	2	2	2	1	1	1	1	1	1	1	1	1	50.2716	73	14	8	67.48148148	16.28571429	63.25	140.1428571	90.74074074	97.81481481	10	24	8.4	108	1	123	4	138	13.1	1.7	18.8	226	18.3	4.31	0	1460
1	2	1	1	1	1	2	1	2	2	1	1	1	1	75.0102	81	12	34	66.97777778	16.15555556	61.56521739	149.0652174	92.0144713	96.68421053	18	27	9.8	101	7.7	138	4.3	142	12.7	1	5.6	219	12.5	3.89	1	2316
2	1	2	3	1	1	1	1	2	2	1	1	1	1	61.5496	66	6	38	109.5333333	17.06666667	58.13333333	153.5333333	81.06666667	96.33333333	17	27	9.7	94	3.2	371	6.4	132	12.2	1	9.7	328	12.1	3.94	0	1460
1	1	2	3	1	1	2	1	2	1	1	1	1	1	83.7745	88	12	42	111	28.1	59.6	130.65	75.10526316	99.35	14	29	5.6	106	1.3	170	5.5	143	11.8	1.2	20.5	256	13.4	3.65	1	100
2	1	1	2	1	2	2	1	2	1	1	1	1	1	75.4804	50	3	48	75.2	17.84	58.11538462	131.7692308	76.96153846	95.33333333	13	26	8.9	105	1.2	99	4.5	139	10.4	1.1	4	270	13.3	3.37	1	9
2	3	1	3	1	1	1	1	2	1	2	1	1	1	76.9894	57	15	26	89.2	18.95833333	54.125	100.25	82.58333333	98.31578947	13	30	8	90	1.1	294	3.7	129	10.8	1.2	11.8	200	13.7	3.72	1	2073
1	1	1	3	1	1	2	1	1	1	1	1	1	1	82.621	70	7	37	57.23809524	18.42857143	58.54716981	141.4210526	85.29487111	98.05	13	28	9	98	1.7	131	4.1	135	10.4	1.5	2.7	261	17.1	3.57	0	1460
2	1	2	1	1	1	2	1	2	1	1	1	1	1	61.8705	69	14	32	94.35	18.59459459	63.75	117.3888889	76.11111111	96.40540541	17	22	8.7	104	0.6	74	3.5	139	11.7	1.3	7.3	299	14.5	3.67	0	90
1	1	2	3	1	1	1	2	2	1	1	2	1	1	54.0291	80	15	27	88.18518519	29.96296296	76.54166667	121.0416667	86.83333333	98.74074074	11	18	8.2	106	1	117	3.6	131	11.2	1.3	8.1	48	15.1	3.96	0	90
2	2	1	2	1	2	1	2	2	1	2	1	1	1	69.0826	82	11	44	106.2045455	30.42222222	68.50943396	142.245283	96.25	97.73809524	15	24	9.2	103	1.6	129	5.4	137	8.6	1.1	2.2	46	12.5	2.92	1	265
2	1	1	1	1	2	2	2	2	1	1	1	1	1	78.4496	55	15	34	61.72340426	16	47.50769231	162.9076923	83.64615385	99.12765957	16	27	9.1	101	1	119	3.6	140	12.3	1.1	11.7	299	13	4.37	1	10
1	1	2	1	1	2	2	2	1	1	1	1	1	1	37.6731	86	15	43	95.66666667	19.73913043	70.18181818	117.0454545	83.22222222	93.08510638	14	24	9	109	1	108	4	143	14.9	1.3	11.8	221	14.4	4.9	0	1460
1	1	1	1	1	2	1	1	1	1	2	2	1	2	76.6309	118	15	35	86.08695652	26.06666667	56.39130435	133.6956522	81.69565217	96.2	8	35	7.7	110	0.8	119	3.9	149	9.1	1.5	16.2	210	16	4.03	0	1460
2	3	1	3	1	2	1	1	2	1	1	1	1	2	66.7362	128	8	54	111.75	38.95833333	58.58333333	131.2083333	72.625	97.88	16	24	8.8	101	0.6	158	4	137	11.3	1.3	3.8	118	15	4.06	1	23
2	1	1	3	3	2	2	1	2	1	1	1	1	1	73.5774	75	15	28	96.87179487	15.23255814	61.71794872	123.9487179	85.02564103	98.9047619	14	25	8.8	104	1.2	107	4.3	139	12.6	1.3	10.8	279	13.7	4.4	0	1460
1	1	1	1	1	1	2	2	2	1	1	1	2	2	82.2957	80	13	30	93.56	21.76	63.95652174	135.3043478	81.04347826	97.04	14	26	8.5	90	1.1	133	4.2	126	9.9	1.1	10.4	315	12.7	3.43	1	6
1	1	1	1	1	2	2	1	1	1	1	1	1	1	49.4046	94	15	34	103.9642857	20.94285714	63.46666667	120.9666667	79.9	97.35714286	26	20	7.1	99	3.1	249	6	139	11.6	1.2	15.9	285	12.6	4.27	0	90
1	1	1	1	1	2	2	1	1	1	1	1	2	1	82.0949	90	6	50	94.08	15.93103448	60.08	119.24	73.92	98.91666667	16	28	8.6	98	1.3	198	5.7	136	12.4	1.2	6.3	335	13.8	3.75	1	3
2	1	1	1	1	2	2	2	1	1	1	1	1	1	77.1078	20	6	53	92.875	19.17948718	67.40625	128.5151515	87.6969697	99.66666667	17	19	7.2	101	0.7	136	4.1	133	10.1	1.3	15.2	292	13.8	3.67	0	90
2	1	1	3	1	1	2	2	2	1	1	1	1	1	82.3716	60	8	33	85.33333333	20.45833333	63.875	140.7916667	89.51389535	94.125	17	24	8.1	104	1	126	4	141	12	1.1	13.7	180	13.1	3.92	1	7
2	1	1	3	1	2	1	1	2	1	1	2	1	1	75.4942	60	15	51	95.73770492	19.20895522	72.32786885	142.7540984	97.83606557	99	27	9	8.7	119	1.8	295	5.5	149	6	1.2	9.6	174	13.8	2	1	13
2	1	1	3	1	1	2	1	2	1	1	1	1	1	76.0293	52	10	31	104.8076923	20.61538462	63.04347826	116.173913	75.43478261	99.5	21	19	8.5	104	0.4	76	4	140	13.3	1.2	12.5	364	13.5	3.65	0	90
1	1	1	1	1	2	2	1	1	1	1	1	1	1	83.5511	82	15	37	49.27586207	16.91666667	65.82758621	158.3793103	93.79310345	99.68965517	10	30	9.1	105	1.1	95	4.1	141	12.3	1.5	9.7	271	16.4	4.5	1	3
2	3	3	1	1	1	1	1	2	1	2	1	1	1	69.1455	50	14	24	87.15151515	15.84848485	68.20588235	157.5294118	99.82352941	97.15151515	17	23	9.2	98	0.6	190	3.2	135	12.3	1	14.6	343	11.8	4.8	0	90
1	3	4	1	1	1	1	1	1	1	1	1	1	1	47.7714	75	14	15	68.44117647	16.11764706	70.64705882	133.5588235	91.58823529	97.56	19	23	8.5	103	0.9	150	3.9	141	15.6	1	8.7	271	12.6	5.17	0	1460
1	1	2	1	1	1	1	1	2	2	1	1	1	1	60.1879	113	15	16	73.125	15.63636364	61.15384615	141.1153846	80.5	97.5	14	27	9.1	100	1.3	254	4.1	137	14.2	1	9.1	228	11.9	4.51	1	1479
2	2	3	2	1	2	1	1	1	1	2	1	1	1	39.8026	56	15	33	122.04	25.32258065	87.46153846	167	114.0769231	100	14	20	9.9	102	1.1	279	4.1	132	13.5	1	6.4	330	11.7	4.2	1	3
2	1	1	3	1	1	1	1	1	1	1	1	2	1	83.8319	62	13	38	89.22222222	19.38888889	61.88888889	132.9444444	85.5625	97.05555556	15	22	9.5	105	1	109	3.3	139	11.5	1.2	11.6	100	13.8	3.31	1	63
1	1	1	1	1	2	1	1	2	1	1	1	1	1	72.267	74	15	29	51.23076923	12.06666667	59.92307692	114.1538462	79.92307692	98.71428571	9	27	8.2	95	0.9	110	3.3	128	10.6	1.2	6.9	109	13.2	2.94	1	8
1	1	1	1	1	2	2	2	1	1	2	1	1	1	80.1331	57	15	34	88.44444444	15.11428571	62.64705882	147.9117647	91.55883228	97.89655172	11	29	8.6	103	0.8	168	4.3	139	8.8	2.4	9.9	238	19	3	1	62
2	1	1	3	1	1	2	1	2	1	1	1	1	1	68.9972	56	15	17	66.3	17.7	69.33333333	142.3030303	97.12121212	98.7	19	26	8.4	97	0.8	118	4	138	13.2	1.1	5.7	265	12.7	3.54	0	1460
1	1	1	1	1	1	1	1	2	2	1	1	1	1	70.0524	76	15	26	77.40909091	18.95238095	64.2	149.05	85.15	96.22727273	15	32	8.2	96	1	267	3.4	140	12.3	1.1	11	157	12.6	4.27	1	438
1	1	1	1	1	1	2	1	2	1	1	1	1	1	87.3216	82	11	34	68.17391304	17.52173913	51.86956522	134.0434783	77.91304348	94.60869565	12	28	8.6	107	1	112	4.2	143	13	1	6.1	159	11.7	4.29	0	90
1	1	2	1	1	1	2	1	2	1	1	1	1	1	80.4643	52	15	30	63.42857143	19.0952381	57.5	119.4	72.8	96.9047619	13	25	8.1	106	0.8	109	4	140	8.6	1.3	9.6	382	14.9	3.32	1	25
2	1	2	1	1	1	2	1	2	1	1	1	1	1	76.4089	59	13	32	123.3191489	21.75555556	87.84090909	138.5227273	98.14634146	95.84444444	17	23	9.1	96	0.7	158	4.2	132	14.6	1.1	11.4	330	12.8	4.16	0	90
1	2	2	1	1	1	1	1	2	1	1	1	1	1	68.425	98	15	18	57.11111111	14.88888889	84.56	162.28	104.2	98.62962963	16	26	8.7	103	1.3	112	3.7	141	14.9	1	6.4	217	11.6	4.73	0	90
1	1	2	1	2	1	1	1	2	1	1	1	1	1	69.7575	80	15	16	95.13157895	20.71052632	46.19298246	98.54385965	62.24561404	94.94736842	14	21	8.4	107	1.2	125	4.7	137	13.1	1.3	20	136	15.1	4.1	0	90
2	3	1	3	1	2	2	2	2	1	2	1	1	1	86.4249	50	15	38	81.63636364	17.62068966	48.30434783	145.3913043	81.34782609	99.73913043	17	23	8.3	105	1.4	224	6	139	11.1	2.2	5.9	177	23.4	3.67	1	3
1	1	1	2	1	1	2	1	2	1	2	1	1	1	77.1123	61	11	32	66.44	14.48	57.64	159.3076923	86.88461538	98.24	16	26	9.4	101	0.9	141	3.7	139	17.6	1.1	7.2	146	13.2	5.48	0	90
1	1	2	2	1	1	1	1	2	1	2	1	1	1	50.207	100	12	29	74.26923077	17.125	66.52173913	108.7826087	77.2173913	95.73913043	16	27	9.4	100	0.7	275	4.7	138	15.1	1	20.6	282	11.5	4.99	0	90
1	1	2	1	1	1	2	1	1	1	1	1	1	1	52.8316	122	15	18	78.46153846	18.03846154	62.69565217	118.6521739	75.69565217	96.80769231	15	23	7.9	102	0.7	109	4.4	136	10.9	5	7.8	199	46.6	4	0	90
1	2	1	1	1	2	2	1	2	1	1	1	1	1	77.2745	111	8	44	87.4137931	18.38888889	71.71428571	134	86	98.62068966	19	25	9.2	105	1.2	130	3.6	145	14.5	1.3	17.3	140	15.3	4.65	0	1460
1	1	2	1	1	1	1	1	2	1	1	1	1	1	69.5973	68	15	19	70.62162162	15.48648649	52.925	152.525	82.65	98.10810811	13	28	8.7	100	1.4	102	4	137	12.6	1.1	13.7	209	12.8	4.32	1	2033
1	1	1	1	1	2	2	2	2	1	1	1	1	1	73.9809	77	15	40	86.08333333	14.9	46.91666667	122.7083333	72.18054978	99.83333333	9	32	8	106	0.6	91	4.2	143	8.8	1.2	4.9	145	13.2	2.92	1	9
2	1	1	3	1	1	2	2	2	1	1	1	1	1	76.824	84	12	30	72.32	23.08	70.92	120.84	82.96	97.32	13	26	8.4	106	0.9	103	3.7	141	10.4	1.1	8.6	425	12.3	4.21	0	90
2	3	2	1	1	2	1	1	1	1	1	1	1	1	37.4062	63	12	31	49.76190476	14.69230769	75.22727273	144.0454545	101.7272727	99.9047619	15	22	8.4	108	0.9	114	4.2	141	13.2	1.1	8.1	359	12.2	4.45	0	90
2	1	1	2	1	1	2	2	2	1	1	1	1	1	86.0489	41	8	38	85.57142857	19.93103448	53.8	108.5	66.3	99.04	12	27	7.9	104	0.7	91	4.7	138	8.8	1.1	10.1	359	13.2	2.6	1	5
2	3	1	3	1	1	2	1	2	1	2	1	1	1	86.3195	57	8	31	100.7916667	22.4	76.73913043	162.0869565	98.7826087	96.92	15	29	9.4	99	1.1	266	4.5	138	14.5	0.9	14	228	10.5	5.39	1	7
2	3	1	3	1	2	1	1	2	1	1	1	1	1	69.537	80	9	35	84.56	24.57142857	55.76	139.56	91.72340426	98.4	11	27	7.7	107	1.8	111	4.1	141	8.7	1	17.9	444	11	2.98	0	90
2	1	1	2	1	2	2	2	2	1	2	1	1	1	70.6959	90	15	33	65.06896552	16.79411765	58.13953488	132.0697674	79.025	99.71875	18	25	8.9	98	1.5	276	5.2	136	11	1	11.9	231	12.2	3.8	1	1027
1	1	2	1	1	1	1	1	2	1	1	1	1	1	69.4832	92	9	28	76.29166667	17.29166667	77.86956522	146.4347826	93.69565217	98.66666667	16	25	8	104	1	152	3.9	141	15.3	1	6.6	238	12.3	4.84	0	90
2	2	1	3	1	1	2	2	2	1	1	1	1	1	81.2683	45	7	49	81.39130435	19.56521739	61.05	120.15	74.85	95.19047619	19	32	8.5	91	0.9	141	2.9	139	10.4	1.3	9.2	327	14.5	4.33	1	28
2	2	1	3	2	2	1	1	1	1	1	1	1	1	80.3069	68	15	23	64.51612903	19.36585366	63.96774194	135.516129	90.51612903	97.83333333	17	21	8.5	104	1.6	290	4.4	138	10.7	2.1	19.4	122	17.7	3.66	1	31
1	1	1	2	1	2	1	1	2	1	1	1	1	1	34.1659	85	14	30	67.76	16.41666667	85.76	150.28	101.84	95.6	12	28	9	100	0.9	108	4.2	136	16.2	1.1	11	251	12.8	5.02	0	90
2	1	2	2	1	1	1	1	1	1	1	1	1	1	28.1391	73	15	29	107.4615385	31.65384615	66.91666667	112.75	76.75	95.42307692	17	23	7.2	102	0.9	97	2.9	139	12	1.2	1.1	44	13.6	3.95	0	90
2	1	1	3	1	2	2	1	1	1	1	1	1	1	76.9971	60	15	42	91.83333333	17.8	66.69565217	137.1304348	81.86956522	99.45833333	20	20	9.2	101	0.7	174	4	137	15.5	1.9	15.5	268	20.6	4.86	1	1
1	1	2	1	1	1	1	1	2	1	1	1	1	1	58.0058	106	15	28	71.33333333	19.51851852	78.25925926	171.037037	107.3846154	95.22222222	18	18	8.9	102	1.2	110	4.3	134	16.8	1.1	9.9	190	11.6	5.88	0	90
1	1	2	1	1	2	2	1	2	1	1	1	1	1	62.117	67	14	36	95.06521739	19.98	77.51111111	136.9555556	93.47916667	98.87234043	18	26	8.3	90	1.2	124	7.7	126	12.4	2.1	11.5	207	22.3	4.23	0	90
1	3	1	2	1	1	2	1	1	1	1	1	1	1	31.3288	63	13	32	103.3333333	21.63636364	86.18181818	129.5454545	96.28571429	96.36	10	28	7.6	103	2.1	119	3.4	138	9.7	1.2	9.7	267	14.1	3.52	1	86
1	2	1	3	1	2	1	1	2	1	1	2	1	1	82.1209	81	15	40	100.6521739	21.2962963	67.73913043	130.173913	82.91304348	97.75	18	20	8.1	124	2.6	145	5	157	16.6	1.3	15.3	64	14.6	7.25	1	191
2	1	2	2	1	1	1	1	1	1	1	1	1	1	40.5538	81	10	24	76.88571429	17.06060606	72.7	146.075	97.53846144	98.08571429	12	23	9.1	108	0.9	93	3.9	139	14.8	1	9.2	354	12.1	4.85	0	1460
1	1	2	1	1	2	1	1	2	1	1	2	1	1	62.6044	90	14	35	99.65789474	12.95121951	65.05263158	114.9736842	80.42105263	98.18918919	14	28	7.3	103	1	123	3.6	141	10.6	1.1	7.6	148	13	3.29	0	1460
1	3	1	1	1	2	2	2	2	1	2	2	1	1	72.1429	99	10	48	101.375	16.44117647	60.03125	115.25	83	98.2	17	19	8.2	108	2.4	216	4.6	139	9.7	1.2	10.9	145	13.5	3.19	1	47
2	1	1	3	1	2	2	1	1	1	1	1	1	1	82.9847	73	15	44	67.57142857	14.6744186	50.02777778	122.5	79.52777778	98.6	14	28	9	104	1.1	111	3.9	142	12.1	1	7.8	153	12.4	3.95	1	124
2	3	1	1	1	1	1	1	1	1	1	1	1	1	40.3533	44	15	30	68.8	16.2	65.95	100.75	77.55001526	98.89473684	16	34	8.8	92	2	81	3.7	138	4.2	1.1	3.9	407	12.3	1.59	1	39
1	1	1	1	1	2	2	1	2	1	1	1	1	1	87.8894	100	10	41	77.06896552	17.32258065	71.67857143	126.5357143	84.57142857	99.13793103	14	18	9	107	2.5	162	3.6	135	12.7	1.2	7.8	180	13.6	3.94	1	24
1	1	2	1	1	2	1	1	2	1	1	2	1	1	65.7419	82	12	38	86.75	17.72222222	62.54054054	116.2162162	80.05405405	98.3125	13	24	8.1	106	1	162	3.1	140	10.2	3.2	7.9	89	32.1	2.96	0	90
1	1	2	2	1	1	1	1	1	1	1	1	1	1	23.0435	86	15	15	68.46153846	16.26923077	44.25925926	115.4444444	67.98765564	97.8	18	25	9	102	1.2	93	4.5	140	15	1.1	6.6	315	12.3	4.7	0	1460
2	1	1	1	1	1	2	2	2	1	1	1	1	1	79.3143	70	7	52	118.88	28.48	67.08	124.84	79.16	98.48	19	23	10.1	102	0.8	166	4	140	11.6	1.3	16.2	501	13.5	3.43	1	82
1	1	2	1	1	1	1	1	1	1	1	1	1	1	56.7286	70	14	27	60.80769231	17.57692308	74.77777778	117.7037037	91.84	97.80769231	15	28	8.1	101	1	103	4	140	15.3	1	10.6	246	12.3	5.19	0	90
2	1	1	3	1	1	1	2	2	1	2	2	1	2	82.9545	82	15	33	103.5833333	19.45833333	51.92	105.16	60.88	96.04166667	25	15	8.6	101	3.2	187	6.3	135	11.7	1.3	13.3	260	14.5	3.71	1	3
2	1	1	3	1	1	2	1	1	1	1	1	1	1	87.4483	66	7	37	91.68	18.58333333	59.04	124.48	80.85330383	98.75	14	28	9.4	108	0.7	93	4.4	146	13.4	1.1	6.6	155	12.7	4.04	1	135
1	1	5	2	1	2	1	1	2	1	1	1	1	1	46.064	125	13	38	97.41666667	22.38636364	80.48648649	157.027027	103.4864865	96.88888889	14	24	9.1	104	0.8	210	4.9	137	16.5	1	7.7	146	12	4.93	0	1460
1	1	2	1	1	2	1	1	2	1	2	1	2	1	53.5831	105	15	38	109.0588235	23.26190476	57.6969697	93.66666667	63.14583333	92.03125	12	28	9.2	96	0.5	130	4.3	132	13.9	1.2	13.2	294	13.3	4.84	1	1
1	3	4	1	1	1	1	1	2	1	1	1	1	1	46.1774	77	14	21	75.78571429	20.92857143	73.42857143	136.2857143	94.38092858	97.21428571	18	24	9.4	101	0.8	100	3.9	139	15.6	1.1	11	260	12.9	5.18	0	1460
2	1	1	2	1	2	2	1	2	1	1	1	1	1	88.1202	84	13	52	109.68	22.39285714	81.08	136.64	98.68	97.6	16	26	8.7	107	1	135	5.3	144	13.4	1.4	12.1	310	16	4.56	1	23
1	1	2	1	1	2	1	1	2	1	1	1	1	1	42.505	79	6	42	83.65517241	15.32352941	78.74468085	136.9148936	96.08510638	96.96551724	18	24	9	85	1.3	140	2.8	124	15.5	1	20.9	208	11.8	5.24	0	90
1	2	3	1	1	2	1	1	2	2	1	1	1	1	70.5984	63	15	41	95.08823529	24.15	42.38	116.06	63.36	99.67647059	22	19	8.3	97	4.1	239	6	132	10.2	1	15.3	307	12.1	3.23	1	18
2	1	1	3	1	2	1	2	1	1	1	1	1	2	82.709	78	15	39	61.64516129	18.87179487	44.09677419	111.7419355	66.32258065	98.81818182	16	21	8.1	109	1.8	129	4.1	142	9.9	1	12.4	139	11.3	3.09	1	4
1	1	1	3	1	2	2	1	2	1	2	2	1	2	81.9397	118	15	45	61.65625	24.97619048	44.45	135.85	63.96969697	97.85294118	18	21	7.5	105	2.6	135	4.6	139	9.4	4.2	22.1	104	38.5	3.15	1	1258
1	3	1	3	1	2	1	1	1	1	1	1	1	1	85.4565	80	15	40	82.82608696	22.44827586	57	123.4761905	72.57142857	98.69565217	13	22	7.3	109	1.1	130	5.6	138	11.5	1.1	15.9	185	12.4	3.44	1	8
1	1	2	1	1	2	1	1	2	1	1	1	1	1	62.3824	98	15	37	81.12	14.48484848	76.82978723	140.0425532	98.04255319	99.71428571	13	26	8.1	103	1	120	3.6	138	12	1.3	10.7	159	14.5	4.07	0	1460
2	1	1	2	1	2	1	2	2	1	1	1	1	1	73.6411	71	14	43	111.2432432	23	73.21621622	143.4054054	95.32432432	98.77777778	12	28	7.3	105	0.6	86	4.1	141	7.7	1.1	8.4	244	12.8	2.38	0	90
2	1	1	3	1	1	2	2	2	1	1	1	1	1	85.2113	58	14	32	88.5862069	16.27586207	60.41666667	117	76	95.79310345	15	28	8.1	103	1.1	146	3.6	142	14.5	1.3	13.6	154	14.1	4.8	0	90
2	1	1	3	1	1	2	2	2	2	1	1	1	2	76.5899	88	7	43	97.41176471	21.64705882	62.48387097	104.9032258	73.77419355	96.79411765	15	24	10.2	105	0.7	201	4.6	139	12.6	1.8	9.5	264	19.4	4.53	1	18
2	1	1	2	1	1	2	1	1	1	1	1	1	1	87.2352	62	11	36	105.4642857	18.75	70.92307692	113.3461538	80.30769231	96.96428571	21	26	8.9	98	1	123	4.7	140	14.6	1.4	6	205	16.1	4.82	0	90
1	1	1	3	1	2	2	1	2	1	2	1	1	1	65.9693	86	9	34	71.30555556	17.44736842	64.53846154	136.7179487	88.58974359	98.88888889	12	24	8.6	104	0.9	192	4.8	135	12.7	1.1	10.6	202	12.8	3.76	0	90
1	3	1	1	1	1	2	1	2	1	2	1	1	1	60.6446	143	12	40	97.96774194	17.12903226	98.68965517	137.5862069	107.7931034	96.6	13	27	9.5	100	1.1	104	3.7	136	12.9	1.1	8.3	233	11.6	3.88	0	90
1	1	2	1	1	1	1	1	2	1	2	1	1	1	56.5706	100	15	18	54.46153846	14.38461538	61.53571429	141.5357143	88.21428571	98.16	15	25	8.9	106	0.7	152	4	142	12.4	1.1	7.1	185	12.7	4.26	0	1460
1	3	3	2	1	2	2	1	2	1	1	1	1	1	45.6328	72	13	30	62.4137931	16.48571429	77.03448276	129.2413793	89.62068966	97.4137931	15	26	8.9	96	0.7	122	3.5	133	11.1	2.3	22	423	23.8	4.04	0	90
2	2	1	3	1	1	1	2	2	2	1	1	1	1	69.9941	49	15	21	101.4166667	16.04347826	45.83333333	101.9166667	64.52778323	99.33333333	17	26	8	98	4	131	3.6	137	10.2	1.3	12.4	411	14.1	3.08	1	20
2	1	1	1	1	1	1	1	2	1	2	1	1	1	64.9588	68	15	21	88.18181818	20.04545455	55.89473684	143.2105263	85	96.71428571	15	22	8.5	110	0.6	188	3.8	143	6.3	1.2	9.4	241	13.3	1.97	0	1460
1	1	2	1	1	1	1	1	1	1	1	1	1	1	45.4128	77	10	21	61.11111111	16	73.76923077	135.2307692	87.69230769	97.44444444	16	24	9.4	106	0.9	90	4.3	142	17.4	1.1	10.4	185	12.5	5.55	0	90
2	1	2	1	1	1	1	1	1	1	1	1	1	1	40.2058	67	14	16	51.47826087	20.30434783	75.75	121.875	86.375	98.04347826	18	24	8.5	107	0.9	110	4.5	144	14.4	1.2	15.8	226	14.2	4.36	0	90
2	3	1	1	1	1	1	1	1	1	1	1	1	1	76.4312	62	15	22	66.92857143	17.25	64.11111111	139.5185185	89.24689992	96.67857143	13	26	9.2	99	0.9	123	3.7	134	12.4	1	5.7	320	12.5	3.56	1	182
1	3	1	1	1	2	2	1	2	1	1	1	1	1	87.9077	60	8	42	83.44	22.23076923	81.54166667	121.6666667	90.75	95.32	15	25	8.8	104	0.9	124	4.1	140	12.9	1.2	11.3	232	13.7	4.58	1	18
2	1	1	2	1	1	1	1	1	1	2	1	1	1	77.4739	55	10	34	81.22580645	27.3030303	84.33333333	150.6666667	101.25	93.36363636	20	21	9.7	103	2.7	178	4.2	140	12.5	1	9.1	344	11.6	4.51	1	50
1	1	1	1	1	2	2	1	2	1	1	1	1	1	80.6327	77	8	54	85.80555556	20.17073171	79.28125	131.5	92.58064516	95.825	18	26	9.3	102	1.2	145	4.5	141	16	1.3	14.7	195	14.9	5.04	1	114
1	1	1	3	1	2	2	2	2	1	1	1	1	1	60.4313	88	15	45	78.8	20.68965517	67.06060606	105.7878788	76.91176471	94	18	19	7.9	105	2.4	139	2.9	139	11.6	1.3	15.2	181	14.7	4.08	0	90
2	1	2	1	1	2	2	1	2	1	2	1	2	1	63.3305	50	15	47	103.5925926	23.08823529	65.61538462	114.4615385	77.34615385	97.80769231	13	26	8.1	99	0.5	97	5	133	10.1	0.9	6.4	315	10.7	3.4	1	10
1	1	1	1	1	1	2	2	1	1	1	1	1	1	87.4696	63	11	37	105.1851852	20.66666667	76.4	131.7	96.87358619	97.4	15	23	8.7	105	2.1	136	4.2	139	13.5	3	11.3	147	20.9	4.57	1	528
2	1	1	2	1	1	2	2	2	2	1	1	2	1	64.0767	47	15	21	70.24	22.92	69.5	146.75	88.54166667	95.72	29	23	10.6	87	12.6	152	5.4	134	11.5	3.3	15.1	163	33.6	3.6	0	90
2	1	1	1	1	2	1	1	2	1	2	1	1	1	77.7264	60	15	37	77.93478261	14.29508197	76.12676056	109.8873239	88.66666667	97.66666667	17	26	9	100	1.2	153	4.1	139	11.1	1	15.2	283	11.6	3.8	1	91
1	1	1	1	1	1	1	1	2	1	1	1	1	1	68.3785	100	12	26	68.5	19.6	68.17857143	140.2142857	92.19046375	97.10714286	13	28	8.2	102	1	120	4.3	139	14.6	1.1	5.2	202	13	4.81	1	2592
1	1	1	1	1	2	2	1	1	1	1	1	1	1	75.7045	90	14	38	92.28571429	17.03333333	60.51724138	98.62068966	72.51724138	99.53571429	13	28	9.3	110	0.9	101	4.3	147	13.3	1.1	5.8	194	13.3	4.36	0	90
2	3	2	1	3	2	2	1	1	1	1	2	1	1	69.021	65	6	43	72.60869565	11.92592593	71.35714286	148.0714286	98.25002125	98.91666667	14	20	7.3	120	1.6	265	4.4	150	10.9	2.6	15.1	83	19.6	3.74	1	25
1	1	1	3	1	2	1	1	2	1	1	1	1	1	49.7952	90	15	31	72.08	14.48148148	73.60869565	116.6086957	83.43478261	99.95833333	13	24	8.2	107	0.8	108	3.7	140	13.8	1.7	11.2	246	18.4	4.46	0	90
1	3	2	1	1	1	1	1	1	1	1	1	2	1	50.9713	67	15	18	76.54166667	18.16666667	66.7826087	118.8695652	79.08695652	95.29166667	15	25	8.8	108	1	128	4.6	143	14	1.1	13.5	223	13.3	5.12	0	90
1	1	2	2	1	1	1	1	1	1	1	1	1	1	50.3367	69	13	23	75.04347826	15.26086957	66.82608696	127.1304348	84.82608696	97.65217391	15	25	8.7	107	0.9	143	3.7	143	13.4	1	21.5	298	11	4.69	0	90
2	1	1	3	1	1	1	1	2	1	2	1	1	1	56.069	58	14	25	87.68181818	15.5	63.63636364	133	80.86363636	99.95238095	13	27	10	103	0.5	83	6.1	137	9.1	4.5	8.3	293	41.3	3.04	1	199
1	1	3	3	1	2	1	1	1	1	1	1	1	1	43.9502	78	14	40	85.51612903	22.25	66.875	112.875	79.125	96.8	14	27	8.1	97	0.6	116	4.7	133	11.9	1.1	46.8	251	12.8	4.16	0	90
1	1	2	1	1	1	1	1	1	1	1	1	1	1	56.6468	77	14	28	79.41666667	16.83333333	81.82608696	139	103.3043478	99.375	12	27	9.2	108	0.9	111	4	143	15.5	1	5.9	273	12.4	5.37	0	1460
1	1	2	2	1	1	1	1	1	1	1	1	1	1	53.1181	147	15	23	67.26315789	19.26666667	91.4	170	109.5333333	92.36842105	12	32	8.1	103	0.7	104	3.7	143	13.2	1	15.4	273	12	4.31	0	90
1	3	3	1	1	2	1	1	1	1	1	1	1	1	55.9687	60	15	34	85	17.4	67	102.4444444	79.40740741	99.96	13	27	7.5	95	0.9	123	3.5	131	8.6	1.1	9.2	414	12.9	3	1	52
1	1	2	1	2	2	2	1	2	1	1	1	1	1	66.6196	81	15	26	81.28571429	19.975	57.72972973	112.2972973	74.89189189	97.28571429	12	26	8.3	113	0.7	137	4.1	140	10	1.7	19.5	227	17.7	3.13	1	928
1	1	1	1	1	1	1	1	2	1	1	1	1	1	83.4265	113	14	36	61.20833333	20.17391304	66.36363636	136.4545455	84.60869565	94.95833333	15	23	9.5	106	1	105	4.1	140	16.2	1.3	9.6	160	14.4	4.88	1	36
2	1	1	1	1	1	1	1	2	1	2	1	1	1	59.305	138	13	26	89.125	16.45833333	65.04347826	133.6086957	81.34782609	98.43478261	17	22	9.4	106	0.7	189	4.2	141	10.3	1.2	12.3	281	13.8	5.13	0	1460
2	1	1	3	2	2	2	1	2	1	1	2	1	1	84.4763	75	15	28	88.96363636	17.96491228	59.8245614	99.14035088	74.45614035	99.40816327	10	20	8.1	109	0.5	108	4	135	8.8	1.5	19	145	16.7	2.55	0	90
1	1	2	1	1	2	2	1	2	1	2	1	1	1	64.1091	115	10	36	50.25806452	15.27027027	72.3877551	136.6938776	93.28571429	99.64285714	11	26	8.5	106	1	132	4	139	14.5	1	9.3	210	12.2	4.38	0	1460
2	3	2	1	3	2	1	1	2	1	1	1	1	1	58.2266	80	6	43	85.48571429	15.58536585	54.08571429	127.5142857	74.82857143	99.30555556	14	23	8.5	111	0.9	130	3.6	144	14.1	1	19.8	233	12.3	4.13	1	4
1	3	2	2	1	2	2	1	2	2	1	1	1	1	74.6099	99	15	30	71.28	16.7037037	59.12	162.28	88.54	99.23076923	13	20	8	109	1.6	181	4.4	138	14.8	1.1	20.4	306	12.2	5.17	1	1
2	1	3	1	1	1	1	1	1	1	1	1	1	1	33.5332	143	14	32	83.2	32.36923077	49.14285714	128.4285714	76.23671452	96.83333333	19	24	9	100	1.9	107	5.4	138	11	1.1	10	379	13	3.63	0	1460
2	2	1	3	1	2	1	1	2	1	1	1	1	1	52.7676	88	8	33	63.04761905	15.89285714	76.88235294	162.5882353	104.2162162	100	11	28	8.2	106	0.5	89	3.9	141	11.6	1.1	8	258	12.9	4.24	0	90
2	1	1	3	2	2	2	1	1	1	1	1	1	1	70.6202	58	3	50	79.7027027	20.44736842	67.08510638	115.3617021	81.84782609	97.16666667	11	22	8.7	112	0.6	112	4.3	139	10.5	1.2	14.3	184	14.3	3.73	1	48
2	1	1	2	1	1	2	1	2	1	1	1	1	1	79.7361	62	11	39	57.61904762	18.33333333	64.95	146.3	84.45	98.52380952	17	24	8.9	104	1	129	4.3	141	13.6	1	12.3	297	12	4.27	0	90
2	1	1	3	1	2	1	1	2	1	1	1	1	1	78.5675	51	15	33	71.88	17.5	59.14285714	123.1785714	83.16666412	99.30769231	12	25	8.9	105	1	92	4.3	138	11.3	1.2	2.9	227	13.6	3.59	1	40
2	1	1	3	1	2	2	2	1	1	1	1	1	1	86.7415	61	15	47	107.4693878	22.22857143	54.18589744	98.34615385	69.97221917	98.69306931	15	26	8.9	105	0.7	127	4.9	141	12.7	1.3	4.9	114	13.9	4.04	1	2
2	1	5	3	1	2	2	1	1	1	1	1	1	1	84.3112	63	15	33	57.96153846	20.17647059	67.63461538	145.3461538	94.84615385	98.72413793	6	29	8	106	0.9	101	3.9	137	12.1	3.1	9.1	289	29.6	3.99	1	2
1	1	2	1	1	1	2	1	1	1	1	1	1	1	51.389	109	14	35	106.173913	18.4	73.54166667	128.0833333	87.625	97.60869565	14	25	9.1	102	0.9	111	3.9	137	15.8	1.3	8.3	173	15.1	4.89	0	90
2	1	2	1	1	2	1	1	1	1	2	1	1	1	52.0659	83	15	44	130.8	21.32	68.08108108	129.7027027	88.00000814	94.46153846	20	18	8.3	106	1	383	4.7	139	13.4	1.2	19	228	13.3	4.28	0	1460
1	1	2	1	1	1	2	1	2	1	1	1	1	1	61.6988	64	9	28	74.2	23	81.26086957	154.2608696	99.54166667	96.4	15	25	9.4	106	0.7	111	3.8	142	13.7	1.2	15.6	228	13.8	4.46	0	90
1	1	1	2	1	2	1	2	2	1	2	1	1	1	39.9158	97	15	27	78.07692308	23.78787879	92.60869565	137.1304348	106.18	97.14814815	23	17	7.9	96	4.1	330	4.4	132	10.6	1.3	17.8	393	14.7	3.66	0	90
1	1	3	2	1	1	1	1	1	1	1	1	1	1	62.0549	80	14	31	86.65384615	23.30769231	85.38461538	157.3846154	103.48	94.74074074	21	23	8.4	104	0.9	159	3.9	144	14.6	1.2	13.4	310	13.4	4.89	1	1005
1	1	1	2	2	2	1	1	1	1	1	1	1	1	72.2296	94	3	36	75.66666667	12.35714286	59.37037037	116.5185185	80.12820787	97	17	26	8.2	104	2.4	119	7.1	140	13.7	1.3	19	328	13.5	4.34	1	401
1	1	1	1	1	2	1	2	1	1	2	1	1	1	77.1871	91	15	48	110.2833333	22.34328358	65.62295082	115.7704918	82.65027381	96.05172414	10	32	9.6	99	1.1	112	3.9	137	10.2	1.4	10.1	161	15.8	3.36	1	4
1	1	1	1	1	1	2	1	2	1	1	1	1	1	88.2316	64	11	38	79.17391304	16.17391304	62.75	108.9583333	73.5	96.2173913	14	24	8.4	108	1.3	119	4.3	142	15	1.6	5.5	235	17.3	5.11	0	1460
1	1	2	1	1	2	1	1	1	1	1	1	1	1	69.0037	74	4	52	76.69047619	21.57142857	56.97674419	126.3953488	76.72222383	96.80952381	17	22	8.3	107	1	242	3.6	142	11.4	1.2	20.1	106	13.2	3.46	1	6
2	3	2	1	1	1	2	1	2	1	2	1	1	1	39.3732	60	14	28	107.9411765	19.29411765	78.1875	119.625	87.4375	97.52941176	19	21	8.8	99	0.5	102	4.4	135	11.2	1	11.8	443	11.5	5.88	0	90
1	1	2	2	1	2	1	1	1	1	1	2	1	1	42.1399	146	6	37	82.83333333	18.73809524	69.62857143	130.4857143	83.74285714	99.37142857	14	27	8.8	103	0.7	96	3.9	140	7.6	1.4	12.8	16	15.5	2.45	1	110
1	3	2	1	1	1	1	1	1	1	1	1	2	1	65.7529	65	14	29	108.9166667	24.16666667	65.30434783	112.3913043	81.00000464	95.11538462	13	32	8.8	101	0.6	107	4.6	141	13.1	1.1	9.7	259	13.5	4.73	1	6
1	1	1	1	1	2	2	2	2	1	1	1	1	1	71.4306	89	13	37	76.25	15.2	70.35714286	142.6785714	100.1428571	97.47058824	16	23	8.5	103	1	107	4.5	137	13.5	1	14.5	320	12.4	4.53	1	2966
1	1	1	1	1	1	1	1	2	1	1	1	1	1	81.638	66	13	28	61.44	18.48	60.52173913	155.3478261	83.95652174	96.88	18	21	9.1	112	1.6	89	3.7	147	16.9	1.1	19	372	13.4	7.34	0	90
2	1	1	2	1	1	2	1	2	1	2	2	1	2	78.1498	98	14	46	69.47058824	26.21568627	54.38	117.66	73.80392157	97.7254902	20	14	6.1	106	4.8	208	4.4	136	11.3	1.1	8.6	27	12.9	3.61	1	55
2	1	3	3	1	2	2	1	1	2	1	1	1	1	64.5209	55	15	40	87.52173913	19.06451613	58.875	109.5416667	73.32	99.625	17	20	7.9	113	0.6	175	2.6	147	12.7	1.3	25.4	253	14.9	4.15	1	17
1	1	2	1	1	2	1	1	2	1	1	1	1	1	62.5773	70	15	37	103.5185185	19.32258065	87.14814815	134.7777778	98.44444444	98.62962963	19	27	9	104	0.9	170	3.5	146	15.3	1.3	22	338	14.8	5.29	1	12
1	3	2	1	1	2	1	1	2	1	1	1	1	1	71.7102	62	12	41	67.34782609	18.76	56.58333333	126.625	79.25	99.47826087	15	19	8	107	0.8	114	4	137	15.7	0.9	7.7	345	9.9	5.29	0	90
2	3	1	3	1	2	1	1	2	1	1	1	1	1	86.7063	61	15	36	80.80769231	19.65517241	52.35714286	127.4642857	75.85714286	100	14	24	7.2	108	0.8	160	2.9	143	12.4	0.9	10.6	210	11.1	3.8	1	6
1	1	1	2	1	1	2	1	2	1	2	1	1	1	78.9934	114	15	24	79.96	20.16	88.52173913	167.0434783	106.4583333	97.48	14	23	9.2	106	1.3	119	3.9	139	11.1	1.1	9.9	207	13.4	3.82	1	611
2	1	2	1	1	1	1	1	2	1	2	1	1	1	61.7693	83	13	22	91.31818182	17.8372093	80.53333333	153.8888889	105.1333087	99.625	16	23	9.6	107	1.5	135	3.9	142	12.7	1	7.9	226	11.3	4.02	0	1460
2	1	1	3	1	1	2	2	2	1	2	1	1	1	79.8973	73	15	25	86.60714286	17.39285714	65.2	109.4	75.48	98.64285714	13	26	9	105	1.4	249	4.4	140	7	4.5	9.9	251	42.4	2.45	0	90
2	1	1	1	1	2	2	1	2	1	2	1	1	1	65.9801	130	15	40	90.26470588	18.57142857	51.85714286	121.6	70.88235294	98.46428571	15	30	8.4	101	1	152	4.3	142	12.8	1.4	9.4	225	15.1	4.14	0	1460
1	1	1	2	1	1	1	1	2	1	1	1	1	1	84.5394	92	15	30	56.44	18.04	70.25	132.2083333	85.29166667	95.4	13	21	8.1	107	1.1	104	4.4	137	15.3	1.2	5.1	154	14	4.6	0	90
1	1	2	1	1	1	1	1	2	1	1	1	1	1	57.8842	62	14	29	77	20.23809524	79.18181818	143.2727273	93.95454545	98.18181818	14	21	8.5	103	0.8	116	6.1	132	14.6	1.1	9.5	447	12.9	4.7	0	1460
1	1	1	1	1	1	1	1	1	1	1	1	1	1	77.9277	155	15	21	62.65217391	15.86363636	61.60869565	130.8695652	79.625	97.28571429	11	28	8.9	101	1	160	3.9	136	12.8	1.1	13.6	180	13	4.04	1	1256
1	3	2	1	1	1	2	1	1	1	2	1	1	1	81.6469	60	10	38	88.81578947	19.81578947	72.78378378	161.6486486	95.5	99.57894737	10	25	7.5	103	1.6	241	4.8	133	8.6	2.5	8.7	109	25.8	2.51	0	90
1	3	1	1	1	2	1	2	2	1	1	1	1	2	73.9334	120	15	36	89.72727273	17.97560976	58.11764706	110.8823529	74.92156769	98.5	20	24	8.7	104	1.1	173	5	143	15.3	6.2	16.6	311	30.7	5.12	1	564
2	1	1	2	1	1	2	1	2	1	1	1	1	1	41.8705	65	10	31	112.4545455	25.71428571	73.80952381	125.3809524	85.85714286	99.18181818	16	25	9.7	92	0.8	306	4.7	128	8.9	0.9	22.9	670	11.3	3.26	1	30
1	3	1	2	1	1	2	2	1	1	1	1	1	2	58.8427	76	14	37	107	19.92307692	52.6984127	96.34920635	68.55026172	98.01923077	8	35	7.8	96	0.8	135	3.7	135	12.9	1.4	12.9	138	14.8	4.25	1	894
1	1	1	2	1	2	2	2	2	1	2	2	1	1	64.6013	98	15	30	70.38636364	16.37254902	87.10869565	157.1521739	108.2391152	99.48979592	21	24	7.6	104	1.7	308	4.6	144	15.3	1.4	24.3	294	15.9	5.25	1	156
2	2	1	2	1	1	1	1	2	1	2	1	1	1	60.6907	75	13	27	83.38461538	17.61538462	59.76	104.16	70.32	96.65384615	16	30	8.9	94	6	141	4.1	136	11	1.5	8.3	233	16.7	4.14	1	167
1	1	3	2	1	2	1	2	2	1	1	1	1	2	59.2596	105	15	48	80.625	25	38.66666667	110.3	58.13333333	99.75	18	17	7.4	110	2.8	94	5.2	140	6.6	1.8	13	216	18.9	3.17	0	90
2	1	1	1	1	2	1	1	2	1	1	1	2	2	74.9682	48	15	35	80.48275862	20.22857143	48.6875	111.625	69.65625	100	17	25	11.6	100	1.1	108	4.3	138	14.7	1.2	6.5	228	14.3	5.18	1	20
1	1	1	3	1	2	2	2	1	1	1	1	1	1	76.4633	77	15	36	98.65957447	15.85714286	49.59183673	95.85714286	71.66666468	94.8627451	17	23	7.9	87	0.7	129	4.7	122	12.1	1.1	10.5	380	13.2	3.99	0	1460
2	2	1	2	1	1	1	2	2	1	2	1	1	1	73.6238	55	9	29	71.30769231	16.76923077	52.53846154	182.3076923	91.38461538	99.80769231	24	19	9.8	99	6.5	102	7.6	134	16.4	1.1	4.7	184	12.5	4.12	1	493
1	1	1	1	1	2	2	2	2	1	1	1	1	1	76.9899	87	15	33	65.81395349	19.56	61.21568627	146.3529412	92.46939601	98.93478261	20	23	8.7	100	2.2	87	5.1	138	14.9	1.1	9.5	181	13.4	4.85	1	154
2	3	1	3	2	2	2	1	1	1	2	1	1	1	83.0068	75	15	26	87.53125	14.56410256	63.64705882	114.0882353	82.32352941	98.57142857	15	33	9.7	96	1	146	4.1	140	12	1.2	7.5	257	13.2	3.79	1	52
2	1	1	1	2	2	1	2	2	1	1	1	1	1	74.1024	62	15	29	85.02857143	15.78947368	44.39215686	105.8039216	63.84313905	97.36842105	12	24	8.4	113	0.5	141	4.4	137	8.6	1.7	15.5	490	18.5	2.97	0	1460
1	1	2	1	2	2	2	2	2	1	1	1	1	1	60.3615	87	15	28	76.55813953	17.38	53.48863636	116	72.61363636	98.87234043	11	29	8.3	99	1.4	97	4.1	135	10.3	1.5	5.1	309	16.7	3.02	0	1460
1	1	2	1	1	2	1	1	1	1	1	1	1	1	57.005	80	15	38	95.10714286	17.97058824	65.32142857	108	78.46428571	96	14	18	7	117	1	114	4.2	145	12.8	1.9	14.5	212	16.7	4.25	0	1460
1	1	1	1	1	1	1	1	1	1	1	1	2	1	72.712	65	15	25	64.11428571	21.28125	61.4375	135.65625	80.1	97.44117647	17	23	8.9	101	0.9	142	3.9	137	11.7	1.2	11.6	310	14.4	3.91	1	17
2	1	2	3	1	1	1	1	2	1	1	1	1	1	70.183	88	15	33	95.9047619	17.52631579	83.66666667	144.6666667	104.0000338	92.15789474	14	26	8.5	106	1.1	100	4	142	13.6	1	7.1	225	12.5	4.05	0	1460
2	3	5	3	1	2	1	1	2	1	2	1	1	1	82.816	57	6	60	82.69565217	14.33333333	60.19047619	144.9047619	81.63636364	95.65217391	17	23	8.9	106	0.9	149	2.8	143	15.4	1.3	12.5	226	14.4	5.02	1	1
2	3	1	3	1	1	2	1	2	1	1	1	1	1	88.96	78	11	36	79.42857143	22.04761905	51.21052632	144.3684211	71.36842105	94.9047619	19	20	9	107	0.8	160	4.7	141	17.1	1	8.5	247	11.8	5.15	1	6
2	1	1	1	1	1	1	1	1	1	2	1	1	1	74.6564	70	7	36	97.30434783	21.43478261	81.04347826	156.7391304	99.52173913	96.34782609	13	29	9	101	0.6	187	3.9	139	13.6	1.2	9.7	284	13.7	4.58	0	90
2	1	1	1	1	2	2	2	2	1	1	1	1	1	86.6208	70	15	38	55.08695652	16.53846154	54.96153846	152.2307692	96.59183673	98.95652174	19	22	8.3	107	1.2	123	4.2	144	12	1.9	9.5	157	20.7	3.71	1	568
2	1	1	3	1	1	1	1	2	1	1	1	1	1	79.4322	81	15	30	67.2	19.24	86.41666667	171.4166667	105.2	95.12	15	28	9.3	102	1	143	3.7	141	16.4	1	16.7	340	10.7	5.61	0	90
1	3	1	1	1	2	1	2	2	2	1	1	1	1	82.8146	85	15	38	92.5483871	16.97222222	67.72222222	147.4444444	89.62963359	97.46875	19	22	9	102	1.4	124	4.4	139	13.5	1.2	15.4	236	13	4.58	1	1
1	1	1	1	1	2	2	1	2	1	1	1	1	1	74.244	104	15	32	64.7826087	18.82758621	70.60869565	147	91.91304348	99.75	16	26	9.1	105	2.4	122	4	143	13.5	1	13.1	345	11.9	4.09	1	2
1	1	1	2	1	2	2	2	1	1	1	1	1	1	52.2116	194	6	44	66.86956522	25.75	64.04545455	119.5909091	80.45454545	98.7826087	14	26	7.8	103	0.9	140	4.1	139	13.4	6.1	7.2	269	61.1	4.24	1	8
1	1	2	1	1	1	2	2	2	1	2	2	1	2	49.6099	63	14	28	117.9375	21.625	62.51612903	99.35483871	70.87096774	95.59375	13	24	7.8	98	0.4	130	3.6	131	15.3	1.8	19.4	122	19.6	4.83	0	90
2	1	2	3	1	1	2	1	2	1	1	1	1	2	80.0151	85	14	38	100.5810811	25.89189189	71.42105263	143.4868421	96.17105123	94.01428571	15	30	9.1	102	0.8	126	3.2	144	10.6	1.6	9.9	193	17.2	3.43	1	3
2	1	2	2	1	1	1	1	1	1	1	1	1	1	22.6569	72	14	13	65.11111111	17.2962963	71.08695652	124.0869565	82.76190476	98.61538462	11	27	9.4	105	0.7	111	3.9	139	12.9	1	15.3	262	10.9	4.28	0	90
2	1	2	1	1	1	2	1	2	1	1	1	1	1	64.7783	70	15	28	96.60714286	24.78571429	54.92592593	107.3333333	67.22222222	94.71428571	12	26	8.4	106	1.1	82	3.5	140	7.5	1.2	183.1	74	14.1	2.45	1	12
1	3	2	1	1	1	1	1	2	1	1	1	1	1	65.4102	72	14	24	76.07142857	13	75.42857143	137.8928571	90.57692308	97.21428571	16	26	9.1	102	1.1	159	4.3	140	15.1	1	6.4	214	12.3	4.71	0	90
1	1	1	2	1	2	2	1	2	1	1	1	1	1	82.2543	80	9	43	68.80555556	17.25	61	126	82.7027027	98.37837838	13	23	7.8	106	1.2	94	4.6	137	15.6	2.2	5.2	127	23.1	4.83	1	794
1	1	1	1	2	2	1	1	1	2	1	1	1	2	52.8316	104	15	18	71.125	20.4	50.88	138.44	74.64	96.70833333	15	19	8.5	112	1.8	209	6	140	10.3	1	5.4	337	11.1	3.64	0	90
1	2	1	3	1	1	2	1	2	1	1	2	1	1	73.0688	78	6	34	105.7666667	17.8	96.12	141.52	105.68	97.53333333	14	28	9	99	0.9	113	3.2	138	7.1	1.2	6.3	391	13.6	3.65	0	90
2	2	1	3	1	2	1	2	2	1	2	1	1	1	76.5694	75	15	36	64.32	15.59259259	52.08	134.4	82	99.96153846	15	25	8.3	107	1	159	4.2	143	10.6	1	5.5	272	12.4	3.58	1	1113
1	3	3	1	1	2	2	1	2	1	2	1	1	1	48.728	93	15	33	102.8684211	17.52272727	84.5	146.6842105	102.4473684	98.80487805	16	30	9	99	0.8	149	2.8	142	17.8	1.2	13	241	13.6	5.57	0	1460
2	1	1	2	1	2	2	1	2	1	1	1	1	1	80.65	47	9	40	65.97058824	17.14285714	47.33333333	139.1666667	79.8125	99.94117647	13	27	9.6	102	1	114	4.2	138	11.4	1.1	11.2	283	12.9	3.87	0	90
1	1	2	2	1	1	1	2	2	2	1	1	1	1	54.1599	93	15	23	84.36	17.24	73.31818182	111.9545455	82.7826087	96.72	11	17	6.7	102	1.1	207	3.2	130	17.6	1.7	11.1	264	18.8	5.4	0	90
2	3	4	1	1	2	2	1	1	1	1	2	1	2	47.4054	75	15	51	126.8181818	34.92307692	57.57142857	97.9047619	68.41666667	98.42105263	16	14	6.3	111	1.5	121	2.8	138	14.7	2	8.6	51	21.4	4.73	0	90
1	1	3	1	1	2	1	1	2	1	1	1	1	1	63.3295	73	15	34	96.70967742	18.89655172	49.5	95.75	67.84931507	97.51724138	11	26	7.1	114	1.2	120	5.1	141	12.5	1.1	9.1	162	13.1	4.11	0	90
2	1	2	2	1	1	1	1	1	1	1	1	1	1	22.1357	59	15	17	76.41666667	18.70833333	59.84	111.2	73.8	98.125	16	23	9.9	105	0.8	81	3.9	140	14.2	1.1	7.1	238	12.9	4.9	0	90
1	1	1	1	1	1	1	1	2	1	2	1	1	1	68.8386	103	15	23	59.58823529	12.58823529	58.20588235	169.0588235	95.15683544	97.29411765	15	26	9.8	104	1.4	219	4.4	141	14	1.1	10.2	256	13.1	4.55	0	1460
1	1	2	1	1	1	2	1	2	1	1	1	1	1	64.259	102	14	26	63	15.48387097	58.32142857	131.5	76.32142857	97.06666667	14	26	8.4	101	1.1	138	3.7	137	12.3	1	10.9	334	12.2	3.85	0	1460
2	1	1	2	2	2	2	2	2	1	1	1	1	1	64.2431	42	15	29	76.78787879	17.75757576	55.39393939	110.030303	75.09090909	97.38709677	12	25	9.4	108	4.3	86	4.7	140	8.5	1.5	6.1	102	16.5	2.78	0	90
1	1	1	1	1	1	1	1	2	1	1	1	1	1	73.6317	83	15	23	77.08	15.68	72	143.1666667	89.70833333	94.92	14	26	9	102	1	124	3.8	138	13.8	1.1	11.8	364	12.6	4.53	0	90
1	3	2	2	1	1	1	1	1	1	1	1	1	1	44.9783	78	12	27	81.25	19.82608696	70.08695652	119.8695652	86.68116097	96.83333333	13	29	9.3	110	0.8	120	4.4	148	12.9	1.1	7.7	258	13.4	4.18	0	1460
1	1	2	2	1	1	2	2	2	1	2	1	1	1	62.7221	79	15	31	105.3333333	15.28571429	89.03846154	140.7692308	106.2179231	98.42857143	22	23	10.1	89	1.4	657	5.2	129	15.3	1.1	12.6	355	12.5	4.9	1	366
2	1	2	1	1	2	1	1	2	1	1	1	1	1	62.8064	64	11	37	89.46153846	17.38461538	56.34615385	157.4615385	85.73076923	98.69230769	11	19	6.6	112	0.8	165	4.8	137	9.4	1	12.1	199	11.6	2.97	0	90
2	1	1	1	1	2	1	1	2	1	2	1	2	1	72.7312	55	8	37	83.96153846	19.07407407	68.6	148.8	86.92	99	15	23	8.4	108	0.4	117	3.6	142	7.9	1.2	8.7	376	13.9	3.02	1	12
1	1	3	2	1	1	1	1	2	1	1	1	1	1	44.2117	98	9	20	64	16.875	66.41666667	124.625	80.875	97.91666667	17	24	9.4	101	0.8	139	4.1	138	15.5	1	12.4	282	11.8	5.03	0	90
1	1	2	1	1	1	1	1	2	1	1	1	1	1	87.7236	109	15	24	70.95833333	17.875	54.95833333	147.9583333	78.69565217	96.04166667	14	25	8.7	104	1.8	186	5.3	138	10.9	3.5	6	170	33.2	3.46	0	1460
1	1	4	3	1	1	1	1	1	1	1	1	1	1	39.5959	54	14	31	77.73469388	17.44897959	47.95918367	89.2244898	57.44897959	98.55319149	13	26	8.4	99	0.8	109	3.9	134	11.7	1.1	9.8	406	13.1	3.67	0	90
1	1	1	1	1	2	2	2	2	1	1	2	1	1	74.1004	82	13	45	72.59259259	18.51515152	48.60714286	144.8214286	81.24137931	94.28	20	27	9.2	96	7.8	104	5	138	8.7	1.1	9.9	204	13.2	2.87	1	4
2	1	2	2	1	2	1	1	2	1	1	1	1	1	57.2957	76	14	41	67.84	18.96551724	61.37209302	138.255814	85.25581395	99	17	24	8.5	104	0.9	139	3.7	141	14.9	0.9	9.4	394	11	4.85	0	1460
1	1	1	2	1	1	2	1	2	1	2	1	2	2	72.7214	70	13	26	100.24	24.32	54.375	110.5	67.375	93.66666667	10	30	9.1	98	0.9	223	4.4	134	11.5	1.1	10.4	100	11.6	3.48	0	90
1	1	1	1	1	1	2	1	2	1	1	1	1	1	87.859	73	14	32	66.60869565	13.09090909	73.04347826	165.3043478	103.7970966	97	15	23	8.7	103	1.5	94	4.2	137	14	1	8.3	234	12.5	4.31	1	68
2	1	1	1	1	1	1	2	2	1	2	1	1	1	65.7374	86	14	35	92.75	22	62.56	116.2	80.44000854	99.10714286	14	30	9.2	100	0.8	202	3.8	140	14.3	1.1	12.1	256	13	4.62	0	1460
1	1	1	1	1	1	1	1	2	1	2	1	1	1	67.1956	78	15	31	50.15151515	14.66666667	61.72727273	144.4545455	89.30304256	98.77419355	12	27	9.3	105	1	118	5.3	139	13.9	1	4.7	179	12.6	4.51	0	1460
1	3	1	3	1	1	2	1	2	2	1	1	1	1	83.7439	70	14	29	49.44897959	16.79591837	50.16	121.7	74.01334435	98.40540541	14	23	7.8	107	0.9	157	3.7	140	11.3	1.1	8.4	149	12.7	3.23	1	2236
2	1	1	1	1	2	1	1	1	1	1	2	1	2	80.921	45	11	50	93.26923077	24.93103448	47	103.24	62.04166667	96.51851852	19	22	9.9	97	1.8	83	5.1	133	9.5	1.2	7.8	277	14.2	2.94	1	19
2	1	1	3	1	1	1	1	1	1	1	1	1	1	65.3835	77	12	27	61.58333333	19.625	60.47826087	131.7826087	78.04166667	96.04166667	15	25	8.9	105	0.8	105	4.4	141	14	0.9	6.3	195	11.4	4.72	0	90
1	1	1	1	1	1	1	1	2	1	1	2	1	1	76.0254	79	14	25	67.32	15.4375	69.95833333	119	86.30554517	94.64	11	24	8.5	105	0.8	126	3.4	137	13.4	1.2	15.2	310	13.3	4.61	0	1460
2	1	1	3	1	1	2	1	2	1	2	2	1	1	82.989	65	15	38	90.625	27	53.25	99.625	63.9375	95.75	7	28	7.7	105	1.5	104	3.4	137	9.2	1.3	16.6	40	15.1	2.69	1	10
2	1	1	3	1	1	2	1	2	1	1	1	1	1	88.5384	48	10	38	72.125	18.95652174	49.5	120.9583333	66.79166667	98.25	12	28	8.3	104	1.8	108	5.1	139	12.1	1	6.8	293	12.2	3.71	1	6
2	1	1	1	1	1	2	2	2	1	2	1	1	1	87.9743	53	8	38	80.13636364	19	61.80952381	151	83.57142857	95.18181818	16	30	9.3	99	1.4	127	4.1	141	14.2	1.6	11.9	294	17.4	4.89	1	649
2	3	4	1	1	2	1	1	1	1	1	1	1	1	62.3988	86	15	28	58.5	16.57575758	65.33333333	115.5833333	77.75	100	11	30	9.5	100	0.7	121	3.9	137	13	1.1	15.2	182	11.5	4.7	0	90
1	2	1	2	1	1	2	2	2	1	1	1	1	1	76.2823	57	10	42	91.625	24.2173913	69.68181818	108.7727273	81.72222222	97.72727273	21	25	9.1	121	3.9	130	5.6	161	9.6	1.5	11.9	335	16.3	4.15	1	136
1	1	1	1	1	2	1	2	2	1	1	1	1	1	82.2355	66	14	43	78.5	19.03225806	49.37837838	128.3783784	75.94594595	99.07692308	16	25	9.3	100	0.9	169	4.3	137	15.1	1	19	211	11.7	4.67	1	16
2	1	1	1	1	1	1	1	2	1	2	1	1	1	75.758	78	13	31	68.4	18.6	69.4	154.4	89.91428571	96.65714286	16	26	9	99	0.9	256	3.8	137	13.3	1	11.4	226	11.9	4.77	0	1460
1	3	3	1	1	1	1	1	2	1	2	1	1	1	70.3658	73	11	32	85.37209302	17.28571429	73.175	170.625	96.875	96.74418605	24	27	9.1	97	10.2	86	5	143	12.2	1.2	7.5	219	13.7	3.45	0	90
1	1	1	1	1	1	1	1	2	1	1	1	1	1	69.5613	70	14	27	72.4	17.58974359	69.69047619	140.1428571	93.2195122	96.83333333	14	21	8.4	107	1.5	125	4.4	138	11.8	1.1	6.9	236	11.7	3.56	1	5
1	1	1	3	1	2	2	1	2	1	1	1	2	1	88.2673	57	15	38	87.15384615	22.12121212	66.57692308	118.5	79.07692308	97.17241379	14	27	9.9	99	0.8	141	3.3	137	16	2.9	28.9	248	27.9	5.27	1	9
2	1	2	1	1	2	1	1	2	1	1	1	1	2	57.8629	64	15	42	82.52380952	26.56666667	60.23076923	100.8846154	74.69230769	97.6	19	16	8.7	101	2.1	138	5.1	131	11.3	2.5	26.4	163	25.1	3.72	1	7
1	1	1	1	1	1	1	1	2	1	1	1	1	1	75.1303	96	13	25	80.45833333	17.54166667	73.04545455	139.8181818	87.81818182	95.45833333	14	25	8.8	106	1.4	114	3.9	141	13.3	1.2	10.4	143	14.2	4.35	0	1460
2	1	1	1	2	1	2	1	2	1	1	1	1	1	73.052	49	14	14	62.18181818	18.15151515	62.57575758	178.4545455	97.3030303	97.03225806	18	24	8.4	101	0.7	136	3.5	139	12.8	1.1	13.4	303	12.6	4.37	1	50
1	1	1	1	1	1	2	1	1	1	1	1	1	1	86.8457	67	8	38	101.56	28.84	58.64	117.28	78.36	97.16	15	23	8.1	105	0.8	116	4.8	138	13.4	2	8.1	353	20.8	4.02	1	8
2	1	4	2	1	1	1	1	2	1	1	1	1	1	48.0749	59	12	21	65.52173913	17.69565217	75.04545455	146.1818182	92.95454545	96.82608696	16	22	8.8	108	0.6	86	4.5	141	14.6	1.2	10.6	286	12.6	4.73	0	90
1	1	1	1	1	1	2	1	2	1	1	1	1	1	83.8006	122	11	31	82.85714286	19.53571429	74.62962963	170.8888889	105.0740741	96.5	12	23	8.6	107	1.2	122	4.3	138	13.5	1.4	11.6	202	15.5	4.22	0	1460
1	1	1	3	2	2	1	1	2	1	2	1	1	1	70.9483	119	3	36	82.9	18.45	50.17647059	104.1176471	65.52941176	99.26470588	10	28	8.3	110	0.9	153	4.1	144	11.2	1.4	16.1	115	15.8	3.65	0	90
1	1	1	1	1	2	2	2	2	1	1	2	1	1	78.5884	140	15	45	115.8125	18.25641026	76.94871795	117.2307692	88.59459459	99.41176471	14	20	6.9	111	1.2	131	4.5	140	9.5	2	11.6	41	21	3.03	1	6
2	1	1	1	1	2	2	2	1	1	1	1	1	1	84.2921	54	15	38	94.1875	22.40909091	103.4375	176.4375	131.75	98.5625	20	23	8.2	94	1.7	144	8.5	128	13.2	2.3	13.2	224	18.6	4.13	1	4
2	1	1	2	2	2	1	1	1	1	1	2	1	1	49.8691	96	15	29	82.75	22.11764706	56.27586207	111.862069	72.09259259	97.55172414	10	22	8.8	114	0.7	99	3.2	143	6.9	1.3	15.2	144	14.1	2.35	0	90
2	1	1	3	1	2	2	1	2	1	1	1	1	1	82.8675	88	15	32	87.45454545	19.13513514	55.38235294	107.9117647	70.79411765	97.51612903	14	27	8.7	105	0.6	95	4.5	141	12.7	1	9.7	267	12.2	4.19	0	90
2	1	1	3	1	1	2	1	2	1	1	1	1	1	74.8236	60	14	31	104.1666667	19.625	66.36363636	133.4545455	82.36363636	95.875	19	20	8.7	105	1	104	4.1	140	14.8	1	8	206	11.3	4.91	0	90
1	1	1	1	1	2	2	2	2	1	2	1	1	2	66.8268	128	15	37	80.95652174	17.03846154	54.14285714	105.1904762	71.60714286	98.91304348	13	35	8.4	96	2.3	68	3.7	140	8.2	1.5	10.9	313	17	3.14	1	108
2	1	3	1	1	2	2	1	1	1	1	1	1	1	56.5756	101	8	42	77.48	22.25806452	62.45238095	153.6904762	91.94443821	98.08	14	30	8.9	101	1.2	195	3.5	141	12.4	1.6	7.8	198	15.4	4.64	1	43
1	1	1	1	1	1	2	1	1	1	1	2	1	1	75.8831	81	13	30	77.5483871	24.12903226	73.48387097	133.0967742	93.05374465	98.64285714	11	30	9.2	98	1.3	120	4.7	134	14.5	1.1	11.7	334	12.6	4.78	1	2758
2	3	1	1	1	2	2	2	1	1	1	1	1	1	86.0856	41	15	43	91.28571429	24.34615385	67.54545455	137.4545455	93.77272727	99.2	18	23	8.9	101	0.9	285	4.1	138	13.1	2.3	8.9	244	18.2	4.32	1	12
2	1	1	3	1	2	2	2	2	1	1	1	1	1	85.4617	49	8	44	100.92	18.84375	73.79166667	133.4583333	88.83333333	98.54166667	15	22	8.1	107	0.8	109	3.9	140	13.9	1.1	9.4	161	11.7	4.28	0	90
1	1	1	2	2	2	2	2	2	1	2	1	1	1	78.4912	70	14	37	81.04761905	17.77272727	58.8372093	120.8837209	75.825	97.4	12	25	9	111	1.3	116	3.9	144	9	1.2	18.1	169	13.8	2.64	0	90
2	3	1	1	1	2	2	2	1	1	1	1	1	1	83.1105	80	15	42	76.92307692	17.67391304	40.625	110.55	69	96.66666667	15	26	9.9	106	0.7	97	3.7	143	13.5	2.1	6.6	188	18.1	4.32	1	2946
2	1	2	3	1	1	1	1	1	1	1	1	2	1	48.146	67	14	24	85.25	12.625	79.52173913	138.2173913	101.8695652	98.70833333	13	27	8.8	101	0.6	96	3.6	137	13.7	1.1	8	84	12.5	4.25	0	1460
1	1	2	1	1	2	1	1	2	1	2	1	1	1	50.6588	100	4	47	89	21.26666667	67.34146341	133.9512195	82.8	98.83333333	18	26	9	98	1.1	385	4.8	137	13.4	1.3	14.7	309	15.1	4.87	1	2
2	1	1	1	2	1	1	1	2	1	1	1	1	1	68.131	72	15	15	90.15384615	16.92307692	64	147.75	84.54166667	94.92307692	13	26	8.5	104	0.8	88	5	138	12.4	1.1	16.9	267	13	4.55	0	90
2	1	2	3	1	1	2	2	1	1	1	1	1	1	88.331	54	13	34	90.08695652	17.7826087	49.72727273	109	64.5	96.34782609	11	23	9.7	111	2.4	96	4.8	140	11.1	2	9.2	230	21.1	3.59	1	199
1	1	2	2	1	1	2	1	2	1	2	1	1	1	64.5153	89	15	26	96.51515152	19.63636364	105.1290323	161.2903226	118.5806452	94.4	16	27	8.9	102	0.8	92	3.7	141	15.9	1	6.8	206	11.7	5.33	0	90
1	1	1	1	1	1	1	2	2	2	1	1	1	1	75.4177	79	15	25	76.92	14.04	51.38095238	91.0952381	57.57142857	94.7	16	27	8.4	98	1.4	104	6.5	134	9.5	1	6.8	127	10.6	2.98	0	90
1	3	2	1	1	1	1	1	2	1	2	1	1	1	79.6601	90	11	34	90.76	25.28	51.31818182	105.2727273	65	96.75	21	26	9.1	97	6.9	190	5.1	139	13.5	1.1	10.6	182	12.9	4.24	1	42
2	3	3	2	1	2	1	1	1	1	1	2	1	2	29.4313	96	15	35	96.73529412	27.92682927	52.35294118	101.7647059	63.20588235	99.79411765	12	21	7.2	125	1.4	123	3.9	154	7	1.2	22.5	20	13.4	2.87	0	90
1	2	2	1	1	2	1	1	2	1	1	1	1	1	45.7573	80	15	25	88.95833333	19.88461538	63.82978723	99.57446809	74.62790698	99.92	16	27	8.2	103	0.9	101	4.7	141	15.3	1.2	7.7	294	13.8	5.29	0	1460
2	1	1	3	1	1	2	2	1	1	1	1	1	1	80.0976	73	14	32	83.83333333	24.41666667	57.61904762	132.3333333	76.23809524	98	12	27	9	100	0.7	107	4.6	134	12.9	1.3	10.2	245	15	3.85	0	90
1	1	1	1	1	1	2	1	2	1	2	1	1	1	66.4376	91	14	25	79.03571429	14.60869565	55.79310345	151.8275862	84.24137931	93.78571429	12	28	9.5	103	0.9	152	4.2	139	14	1.2	7.7	225	13.5	4.43	1	24
2	1	2	1	1	1	1	1	2	1	1	1	1	1	59.2233	121	15	36	82.07407407	14.94339623	54.76363636	154.3818182	80.24692041	95.69230769	18	26	9.7	97	0.9	135	3.6	137	13.6	1.2	10.5	238	13.8	4.26	1	464
1	3	1	1	2	2	1	1	1	1	1	1	1	1	85.9525	99	15	34	77.44117647	15.41025641	58.5	109.3529412	75.29411765	96.02941176	14	27	8.6	103	1.8	95	4.2	140	11.5	1.1	7.1	248	12.4	3.99	1	24
1	1	3	1	1	1	1	1	1	1	2	1	1	1	64.0467	81	15	35	96.25	18.86363636	55.81818182	113.4545455	75.03030482	99.13043478	13	19	7.2	109	0.6	196	4.7	136	10.6	1	14.7	938	11.5	3.59	1	88
2	1	1	3	1	1	2	2	2	1	2	1	1	1	84.845	69	14	47	68.48	30.2	55.96	128.44	74.2	97.375	19	21	8.5	96	1.6	277	5.1	131	12	1.1	19.4	436	12.5	4.71	1	7
2	3	1	3	1	2	1	1	2	1	1	1	1	1	66.0406	50	7	41	75.95833333	19.76666667	57.60869565	133.6956522	84.95652174	97	13	22	7.1	110	0.8	139	3.3	142	11.9	1.3	9.6	104	13.5	3.87	1	5
1	3	1	1	1	2	1	1	2	1	2	2	1	1	57.0352	136	15	38	92.32758621	24.45	62.5	117.4166667	68.82051282	94.58823529	12	28	8.7	104	0.9	100	3.5	140	9.7	1.8	52.7	30	19.1	2.99	1	25
1	1	4	2	1	1	2	2	2	1	1	1	1	1	55.5928	129	15	27	91.96	18.44	84.82608696	115.7826087	92.2173913	95.28	16	22	8.9	106	1.3	109	4.6	139	14.4	1.5	7.8	209	16.6	4.44	0	90
1	1	1	1	1	1	2	2	2	1	1	1	1	1	72.6085	109	12	25	74.11538462	19.61538462	87.125	173.0833333	107.3636364	94.92307692	18	21	8.4	100	0.8	115	4	135	13.4	1.2	10	245	13.7	4.58	0	90
2	1	2	1	1	2	2	2	2	1	2	1	1	1	54.592	80	3	53	120.5641026	31.61904762	63.29268293	111.6341463	78.14634146	96.70731707	19	20	7.8	106	1.1	256	4.5	140	14.2	1.3	20.8	262	15.1	4.92	0	1460
1	1	1	1	1	2	2	2	1	1	1	2	1	1	81.521	72	8	51	61.03125	14.2195122	32	115.5675676	58.02777778	99.23529412	12	32	9.2	102	1	100	4.7	141	13.5	1.1	5.8	103	13.4	4.32	0	1460
1	1	2	1	1	2	2	1	2	1	1	2	1	1	64.217	97	15	41	97.08	26.375	85.28571429	169.5714286	97.08333333	99.04	16	23	7.4	103	1.4	114	3.8	138	9.9	1.2	19.5	151	14.2	3.3	0	90
1	2	4	2	1	1	1	1	1	1	2	1	1	1	32.5967	76	11	32	89.51851852	19.59259259	75.84615385	134.9230769	88.76923077	96.44444444	17	26	9.6	100	1.1	170	3.9	139	15.1	1.1	6.4	260	11.9	5.43	0	90
1	3	1	1	2	2	2	1	1	1	1	1	1	1	87.7377	73	15	27	68.06060606	25.25	44.07142857	151.2142857	80.00812921	98.5	15	24	8.2	109	0.9	131	3.8	144	10	1.4	15	228	14.8	3.33	1	1548
2	3	2	2	1	1	1	1	2	1	2	1	1	1	67.793	87	15	33	61.5	15.13333333	54.03448276	127.1724138	70.62068966	97.33333333	13	21	7.4	110	1.2	115	5.1	139	9	1.1	6	217	13.3	3.58	0	90
1	3	2	1	1	2	2	1	2	1	2	1	1	1	62.3574	135	11	36	67.04	18.40625	73.48	140.6	93.8	96.76	13	26	8.3	104	1.1	143	4.6	138	15.2	1	7.3	159	10.8	4.75	0	90
1	3	5	1	1	1	1	1	1	1	2	1	1	1	63.1902	66	14	26	56.39393939	17.5625	62.93939394	143.8484848	92.53124666	98.66666667	17	27	8.4	98	1	187	4.6	137	13.8	1.1	17.5	297	12.6	4.28	0	1460
1	1	1	2	1	1	1	1	1	1	2	1	1	1	58.5689	112	12	32	83.66666667	21	55.13333333	140.2	83.48889364	95.93333333	16	22	8.2	104	2.8	150	5.2	137	13.2	4.3	14	311	38.7	4.18	0	1460
1	1	3	3	1	2	2	2	2	1	2	1	1	1	50.4153	155	15	34	83.28	19.33333333	85.48648649	132.3513514	95.67567568	96.96296296	13	26	8.3	108	0.9	182	3.4	144	13.5	1.2	12.2	273	13.8	4.18	1	102
2	3	2	1	1	2	2	1	1	1	1	1	1	1	64.7572	59	15	40	82.52	10.95652174	85.88	141.48	107.56	98.25925926	18	22	8.4	104	0.7	118	3.5	140	13.3	1.3	11.2	232	13.5	4.41	0	1460
1	3	1	1	1	2	2	2	1	1	2	1	1	1	70.5696	109	15	43	99.72972973	19.52380952	65	125.6756757	85.22520014	99.97297297	17	24	8.5	99	0.6	203	4	136	12.6	1.4	8.8	243	14.2	4.23	1	2087
1	1	2	1	1	2	1	1	1	1	2	2	1	2	41.6378	86	15	44	94.62962963	18.75757576	54.96153846	108.6538462	70.76923077	98.11111111	16	16	7.3	116	3.7	130	6	142	8.9	2	12.3	100	21.3	2.83	1	313
2	1	1	2	1	2	1	1	2	1	2	1	1	1	47.1242	55	15	37	96.52173913	15.20689655	60.08695652	115.7826087	70.74074074	96.59090909	20	24	9.6	99	0.6	385	4.2	139	16.7	1	10.6	222	12.2	5.76	1	13
2	3	1	3	3	2	2	1	2	1	2	1	1	1	86.3506	52	6	48	101.4411765	12.4	84.05714286	149.2857143	105.7999464	100	10	31	9.6	105	1	99	4	142	13.1	1	7.2	318	12	4.73	1	69
2	2	1	2	1	1	1	2	1	1	1	1	1	2	53.4571	76	15	21	102.5	18.30769231	50.6	111.9	71.0333456	98.77272727	19	22	8.8	101	2.6	299	4.3	138	8.9	1.5	10.8	209	15.1	3.28	0	1460
2	1	2	1	1	2	1	1	1	1	1	1	1	1	64.5619	53	14	39	83.79411765	19.31428571	61.45454545	99.09090909	79.76470588	98.23529412	10	27	8.3	110	0.7	127	4.1	143	14.1	1	8.3	316	11.5	4.66	0	90
2	1	1	1	2	2	2	2	1	1	1	1	1	1	76.9287	64	11	35	88.078125	22.41538462	39.0952381	136.3968254	66.44444444	97.68518519	16	26	9.6	100	1.5	120	3.4	139	10.7	1.1	5.3	162	13	3.23	0	90
2	3	1	1	3	2	2	1	2	1	1	1	1	1	81.8319	56	15	38	80.3030303	14.18918919	52	100.9444444	69.38889154	99.84375	13	30	8.6	103	0.8	95	4.1	142	12.8	2.9	5.5	222	20.4	4.2	1	47
2	1	1	3	1	2	2	2	1	1	1	1	1	1	78.8242	98	6	57	76.5862069	22.18181818	56.46666667	132.8	79.24137931	98.8	14	26	8.9	104	0.6	148	4.9	139	12.5	1.4	14.1	181	15.4	4.21	1	83
1	3	3	1	1	2	1	1	2	1	1	1	1	1	73.9507	70	3	51	73.96875	19.74358974	67.66666667	136.9275362	89.52173913	98.22222222	8	26	7.8	109	0.5	132	3	140	14	1.1	6.1	151	12.8	4.65	1	2
1	1	2	2	1	2	1	1	2	1	1	1	1	1	37.8562	93	15	28	85.80769231	16.48148148	83.33333333	132.4166667	93.56521739	99.34615385	16	28	8.1	102	1.3	147	3	143	15.3	1.1	9.3	224	11.5	5.08	0	90
1	1	2	1	1	2	1	1	1	1	1	2	1	1	57.6654	87	3	55	95.48979592	18	66.52	117.1866667	81.55319149	96.59183673	13	26	8.3	97	0.9	138	3.5	132	13.3	1.2	19.3	86	13.6	4.02	0	1460
2	1	1	1	1	1	2	2	1	1	1	1	1	1	77.98	61	14	38	83.95833333	16.86956522	59.38095238	123.6666667	80.80952381	95.83333333	21	25	10	103	0.9	168	4.6	144	16.6	1.1	19.8	362	12.9	5.51	1	1637
2	1	1	1	1	1	1	1	2	1	1	1	1	1	66.2412	64	11	27	78.25806452	17.5625	78.86206897	171.3448276	101.0689655	98.09375	11	33	9.9	99	1	96	4.8	138	13.7	1.1	6.3	259	13.3	4.6	1	200
2	1	1	1	1	1	2	1	2	1	1	1	1	1	79.8472	45	15	20	66.31818182	21	54.31818182	160.1818182	89.60602708	97.2173913	12	28	9.4	107	0.8	88	4.2	143	11.9	1	9.5	187	12.9	3.63	0	1460
2	1	1	1	1	1	1	1	2	1	2	1	1	1	68.201	94	15	25	76.63636364	18.13043478	54.1	135.35	73.88888889	98.04545455	12	30	9.5	99	1.5	171	3.8	137	9.4	1.2	8.8	200	13.5	3.13	0	90
1	1	2	1	1	1	1	2	1	1	1	1	1	1	61.4045	64	13	24	79.59090909	18.13636364	60.36363636	114.8636364	83.59090909	97.64705882	12	21	8.3	106	0.8	103	3.8	135	10.6	1.1	5.8	201	12.9	4.74	0	1460
2	1	1	1	1	2	2	2	2	1	2	1	1	1	78.0528	59	14	53	115.1304348	18.75	63.30434783	141.9565217	89.91304348	96.77272727	23	19	8.6	107	1.6	182	6	143	13.3	3	29.3	263	30.3	4.63	1	469
1	1	1	1	1	2	2	1	1	1	2	1	1	1	77.8192	75	14	36	76.61538462	15.44827586	63.37037037	127.3703704	86.55555556	98.33333333	17	25	8.5	97	1.1	130	7.1	132	14.3	1	9.1	183	12.3	4.63	1	200
1	3	3	2	1	1	1	1	2	1	1	1	1	1	35.3578	101	14	31	69.80769231	18.5	96.35714286	156.9642857	110.5357143	97.92307692	15	26	8.9	103	1	106	3.5	140	14.9	1	10.8	254	12	5.06	0	90
1	1	1	1	1	2	2	1	2	1	1	1	1	2	79.7382	90	15	35	61.29032258	20.7027027	57.06060606	139.7878788	84	99.63333333	13	23	7.6	98	0.9	120	4.3	130	12.2	1.3	19.3	437	15.1	3.8	1	6
2	1	1	3	2	2	2	1	2	1	1	1	1	1	79.1601	75	15	32	82.06060606	15.48648649	69.60606061	124.7272727	85.63636364	98.35294118	13	32	9.1	101	0.8	104	3.6	142	12.1	1	8.7	267	12	4.16	1	1319
1	1	1	2	1	1	1	1	1	1	1	1	1	2	46.8549	60	15	22	80.55555556	14.37037037	62.3	104.3	73.34482759	97.55555556	9	20	5.7	113	0.3	82	2.2	140	8.3	1.2	9.3	773	14.5	2.89	0	90
2	1	2	1	1	2	2	2	1	1	1	1	1	1	74.5276	92	14	41	93.625	18.68421053	82.94871795	126.0512821	97.34210526	94.70967742	15	27	8.9	102	0.7	136	3.2	141	13.9	1.1	15.9	238	12.5	4.66	1	26
1	3	3	2	1	2	1	1	1	1	1	1	1	1	35.9896	116	15	30	76.34782609	16.96551724	78.09090909	122.5217391	86.08333333	99.86956522	12	23	8.5	108	1	99	4	139	13	1.1	11.6	285	13.2	4.38	0	90
2	1	1	2	1	1	2	1	2	1	1	1	1	1	87.2477	62	11	36	80.36666667	17.83333333	64.10714286	147.3214286	85.53571429	97.75862069	14	29	9.3	103	0.6	150	4.6	141	12.5	1.3	6.6	212	15.7	4.16	0	90
1	1	1	1	1	1	1	1	2	1	1	1	1	1	84.8472	63	15	33	69.34782609	19.26086957	49.95454545	107.2272727	63.63636364	94.73913043	19	25	9.4	97	0.9	181	6.7	134	10.6	1.1	20.7	910	12.6	3.46	0	90
1	1	2	1	1	2	1	1	2	1	1	1	1	1	39.5967	85	15	28	91.89285714	17.32352941	85.39285714	151.5357143	109.4615385	100	12	27	8.8	104	1.1	106	3.6	139	14.3	1	8.3	192	12.6	4.82	0	1460
1	3	3	2	1	2	1	2	1	1	2	2	1	1	42.6614	111	15	34	68.55072464	23.28813559	63.97101449	119.4057971	83.24637681	98.31111111	13	26	9.2	105	1	118	4.1	140	13.3	1.1	11.2	383	12.3	5	1	13
2	1	1	3	1	1	2	1	2	1	1	1	1	1	77.5076	75	15	19	73.875	21.58333333	79.32432432	161.4594595	110.6396377	96	15	25	8.5	107	0.7	90	3.8	143	14.9	1.3	8.7	264	13.5	4.73	0	1460
1	3	2	1	1	2	2	1	2	1	1	2	1	1	66.6832	102	14	41	81.55172414	21.24324324	57.03448276	113	73.72413793	98.36666667	17	19	9	111	0.8	200	3.2	144	13.3	1.1	4.9	56	15.5	3.98	0	1460
1	1	2	2	1	1	1	1	2	1	1	1	1	1	44.3431	66	14	21	61.27777778	19	84.77142857	143.5428571	98.94117647	97.91666667	17	23	8.8	98	0.8	93	4.6	133	16.1	1.6	9.6	472	17.4	5.23	0	1460
2	3	1	1	1	1	1	1	2	1	2	1	1	1	72.1335	65	15	22	79.14814815	15.23076923	50.38235294	116.8823529	71.125	97.40740741	14	26	9	103	0.8	166	3.5	139	12.5	1	10.3	240	11.6	3.95	0	90
1	1	2	3	1	1	1	1	2	1	1	1	1	1	61.4214	112	10	25	64.75	18.52173913	79.73913043	146.1304348	96.26086957	96	18	22	9	111	0.8	137	4.2	147	15.3	0.9	12.7	255	11.3	5.17	0	90
1	1	1	1	1	2	2	1	2	1	2	1	1	1	69.6846	80	15	33	80.64285714	13.96774194	58.90909091	131.9090909	76.72727273	99.60714286	16	27	8.7	104	2.5	191	4	143	12.9	1.1	9.7	157	12.6	4.13	0	90
1	1	4	2	1	2	1	1	1	1	1	2	1	1	50.9607	82	15	41	106.7391304	19.77777778	98.8	159.0333333	118.7333333	98.65217391	12	15	3.5	126	3.7	144	2.8	150	10.9	2.5	8.7	96	25.5	3.27	0	90
2	1	1	3	1	1	1	1	2	1	2	1	1	1	82.0714	65	14	25	61.42857143	17.85714286	48.3	174.1333333	90.41935508	98.14285714	15	24	8.9	94	0.6	147	4.2	129	13.1	1	10.7	287	12.2	4.16	1	4
1	1	1	1	1	1	2	1	1	1	1	1	1	1	73.5737	75	14	30	59.19230769	20.25	69.26923077	161.8461538	101.2179075	97.80952381	16	24	9.4	105	0.8	107	3.8	141	10.9	1.7	6.8	346	15.7	3.72	1	1398
1	1	1	1	1	2	2	1	2	1	1	2	1	1	81.7396	80	15	38	56.30434783	16.34482759	48.54166667	128.625	67.125	99.30434783	16	22	8.6	104	1	93	3.1	139	11.9	1.4	10	200	15.6	4.07	1	17
1	1	1	2	1	2	1	1	2	1	1	1	1	1	68.1779	90	14	32	74.22727273	15.07692308	75.80952381	167.3809524	105.9047619	96.90909091	11	25	7.6	108	1	104	3.8	140	14.4	1.2	9	249	12.7	5.11	0	90
2	1	1	1	1	2	1	1	2	1	1	1	1	1	70.0015	105	15	32	52.6875	16	64.09677419	167.1612903	94.16129032	99	12	20	10	112	1.5	142	4.2	140	12.7	1	13.5	377	12.2	4.15	1	6
2	3	2	3	1	1	2	1	2	1	2	1	1	1	63.4535	67	15	19	70.73684211	18.21052632	64.38888889	131.3888889	80.11111111	96.84210526	12	25	8.9	108	1	135	3.7	141	12.2	1	10.1	256	10.6	5.72	0	90
2	1	1	3	1	2	2	1	2	1	1	1	1	1	80.7322	54	4	46	80.92307692	18.23255814	47.54054054	118.5945946	71.2252187	95.46153846	16	23	9.2	102	1.1	110	5.1	136	13.3	1.1	5.2	254	12.7	4.06	0	1460
2	1	1	3	1	2	2	1	2	1	1	1	1	1	72.1607	93	7	52	108.6666667	18.93333333	79.72727273	117.1212121	88.09090909	98.9375	16	24	7.6	107	0.8	152	4.3	143	13.7	1.3	12.7	217	14.5	4.41	0	90
1	2	5	1	1	1	2	1	2	1	1	1	2	1	61.8739	131	9	31	95.78787879	20.60606061	84.96969697	166.1515152	102.9090909	98.24242424	36	12	9.1	94	43	139	7.5	134	10.3	1.3	6.8	192	13.6	3.89	1	224
1	1	1	1	1	2	1	1	1	1	2	1	1	1	85.5242	90	15	40	49.40909091	15.33333333	57.625	143.75	85.90277926	98.625	17	26	8.3	104	0.9	122	4	143	16.1	1.1	14.1	157	12.6	5	1	11
2	1	2	2	1	1	1	1	1	1	1	1	1	1	26.8243	62	15	38	123.7692308	24.5	65.58333333	115.4166667	82.19445038	99.15384615	18	21	8.3	101	0.6	108	3.5	136	11.5	1.3	11.1	129	14	3.54	1	8
2	1	2	1	1	2	1	1	2	1	2	1	1	1	66.2344	114	13	38	64.25925926	17.64285714	62.07407407	139.8888889	84.40740741	99.64285714	17	25	8.8	98	0.7	122	4.2	136	12.6	1.1	9.3	260	12.7	4.2	0	1460
1	1	1	1	1	2	2	2	2	1	1	1	1	1	82.0013	90	15	38	76.96551724	17.10810811	73.06060606	127.7272727	90.3030303	99.32142857	17	22	7.9	108	1.6	118	5	142	13.6	1	5.8	212	11.2	4	1	9
2	1	2	2	1	2	1	1	1	1	1	1	1	1	32.1343	68	15	27	46.07142857	13.95	69.79310345	150.7931034	99.60256547	99.83333333	14	23	9.3	106	0.6	127	3.7	139	13.4	1.2	11.8	220	13.4	4.65	0	1460
1	1	1	2	1	2	1	1	1	1	1	1	1	1	61.9204	95	15	47	83.78651685	20.23655914	68.7826087	119.3804348	82.20652174	97.19767442	12	24	9	104	0.7	122	5.7	134	11.1	1.3	4.9	94	14.2	3.45	0	90
1	1	1	2	2	2	2	2	2	1	1	2	1	1	84.1013	90	15	29	79.4	16.28125	73.14814815	163.8148148	101.5185185	97.40740741	12	29	7.9	104	1.1	124	4.2	141	10.9	2.1	11.4	258	22.1	3.25	0	90
2	1	1	3	1	1	2	2	1	1	1	1	1	1	86.8022	82	11	36	103.9375	25.09375	78.35483871	127.2903226	87.90322581	97.375	15	28	9.2	104	1.9	169	4.4	143	13.9	1	7.7	336	11.8	5.17	1	6
2	1	1	1	1	2	2	1	2	1	1	1	1	1	79.4183	99	8	42	72.58333333	18.10714286	49.41666667	130.7083333	76.5138793	98.9	16	27	8.8	108	0.9	124	3.9	147	14	1.1	8.7	212	12.7	4.4	0	1460
1	1	3	3	1	2	2	1	2	1	1	1	1	1	50.8127	109	4	37	66.51724138	18.31578947	92.7	159.0666667	111.3333333	98.9375	17	24	9.6	103	1.4	116	3.7	140	16.9	1.2	10.7	232	13.5	5.43	1	11
2	1	1	3	1	1	1	1	2	1	1	1	1	1	88.582	57	13	41	74.44	24.6	66.17391304	145.0434783	85.30434783	95.76	16	24	9.1	109	0.8	125	4.3	145	13.3	1	9.1	225	12	4.47	0	90
2	3	2	3	1	2	2	2	1	1	1	1	1	2	42.2227	68	15	36	94.08333333	24.10714286	67.44444444	106.4814815	82	98.6	22	18	8.7	101	0.9	291	5	136	13.8	1.1	35.1	504	12.5	4.15	1	8
1	1	2	1	1	2	1	1	1	1	1	1	1	1	33.9486	90	15	35	100.5128205	24.86666667	77.78571429	138.047619	99.5952381	100	13	27	9.3	117	0.9	172	4.2	153	9.9	1.2	13.7	448	13.4	5.35	1	1
1	1	1	3	1	1	2	2	1	1	1	1	1	1	76.8278	96	15	22	86.04545455	20.81818182	72.13636364	127.7272727	90.66668181	99.86363636	15	26	9.3	105	1	158	3.7	142	15.5	1.5	8.7	165	15.1	5.14	0	1460
1	1	2	1	1	2	2	1	2	1	2	2	1	2	62.1937	53	11	36	104.4782609	19.80769231	74.43478261	106.2173913	81.52173913	99.13043478	26	25	8.8	98	5.3	219	5.5	143	13.8	1	18.6	140	11.7	4.2	1	19
1	1	1	1	1	1	2	1	1	1	1	1	1	1	66.6015	90	14	30	83.70833333	18.29166667	73.73913043	125.6956522	86.17391304	97.83333333	12	26	8.9	108	1	114	3.5	142	13.7	1.3	5.8	160	15.3	4.24	0	90
1	1	1	3	1	1	1	1	1	1	1	1	1	1	78.616	79	15	27	78.56	15.32	65.95652174	119.4347826	78.42857143	95.36	13	25	8.5	106	1	99	4.4	140	11.9	1.2	5.3	183	13.5	3.96	0	90
2	1	1	1	2	2	2	1	2	1	1	1	1	1	77.4574	55	15	34	85	15.66666667	46.11111111	93.11111111	59.80952381	97.64705882	16	19	8.8	113	2.3	92	4.7	143	10	1.1	5.1	138	12.8	3.53	1	50
2	3	1	3	1	1	1	1	2	1	1	1	1	1	68.6985	60	12	26	78.94736842	18.21052632	61.42105263	150.6315789	91.15784213	97.29411765	17	24	8.5	102	0.7	88	4.4	139	12.9	1.2	16.8	462	13.5	4.46	1	1773
1	3	2	3	1	2	2	1	2	1	1	1	1	1	63.5818	95	15	35	91.04545455	17.96428571	91.04761905	156.2380952	105.0952381	99.31818182	14	26	8.6	104	1	116	4.3	140	15.1	1.4	14.4	223	15.8	4.75	1	8
1	1	2	1	1	2	1	1	2	1	1	1	1	1	45.6463	81	15	31	67.56521739	20.5	79.22727273	138.5909091	93.5	100	14	25	9.3	107	0.8	129	3.7	142	14.8	1.2	17.8	266	13.7	5.09	0	90
2	1	1	3	1	2	2	1	2	1	1	1	1	1	69.7802	127	8	38	68.04444444	13.14285714	70.28888889	159.2666667	101.2888665	97.79545455	10	31	9.5	101	0.8	113	5.6	136	12.6	1.4	7.4	125	14.3	4.3	1	8
2	1	2	1	1	2	2	1	2	1	1	1	1	1	78.7002	50	11	55	105.4871795	23.02325581	76.46666667	132.1777778	95.44444444	95.1025641	13	26	9	101	0.7	115	4.3	136	14.3	1.1	13	298	12.6	4.48	1	18
2	1	1	1	1	1	2	1	2	1	1	1	1	1	81.1557	56	10	35	110.8095238	16.30952381	54.16666667	136.7222222	74.69444444	98.52380952	24	19	8	97	7.7	81	4.6	135	10.3	1.1	38.4	365	12.2	3.1	1	12
2	1	1	1	3	2	1	1	2	1	2	1	1	1	71.9573	65	15	31	78.8	15.43243243	61.3	105.7333333	71.96666667	99.74074074	15	26	10.1	99	0.7	116	4.3	136	11.9	1	12.6	409	12.5	3.92	1	125
2	1	1	3	1	1	1	1	1	1	1	1	1	1	77.1742	109	15	29	81.93333333	17	81.45454545	158.4545455	104	96.93333333	17	24	8.6	105	0.8	133	3.8	142	14.2	1	7.5	220	11.8	4.79	1	172
1	1	1	1	1	2	2	2	1	1	1	1	1	1	84.231	98	15	39	86.88372093	14.82222222	55.11627907	116.9069767	74.90697674	96.81818182	15	28	9	97	1.1	323	4.3	136	13.3	1.3	12.3	528	14.4	4.51	1	1069
2	1	1	1	1	1	2	1	2	1	1	1	1	1	79.8532	100	15	32	72.79310345	17.20689655	67.48148148	144.1481481	83.88888889	95.06896552	14	28	8.7	102	0.7	122	3.6	140	14	1.1	15	271	13.2	4.75	0	90
1	1	1	1	1	1	1	1	2	1	2	1	1	1	69.8021	75	11	34	78.28	21.42857143	76.24	169.44	105.25	97.16	14	15	8.9	113	1.9	164	5.1	137	15.1	1.3	12.4	291	14.2	5.19	0	1460
1	2	1	3	1	2	1	1	2	1	2	1	1	1	64.3148	68	15	41	85.92105263	22.44186047	54.10869565	122.7826087	74.67391304	99.04878049	11	25	9.4	109	1.9	65	5.2	140	10.6	1.1	5.3	214	12.6	3.88	1	178
1	3	1	1	1	2	2	2	1	1	1	1	1	1	68.1047	60	11	40	99.79411765	21.24390244	72.6969697	129.1818182	91.5252637	99.86111111	13	27	8.2	107	1.3	123	5.5	141	13.8	1	8	278	12.8	6.07	1	1811
1	1	1	3	1	1	2	1	2	1	1	1	1	1	79.3335	70	14	29	54.8	14.28	68.56	136.04	85.12	97.04	12	27	8.6	107	1.2	133	4	142	14.2	1.1	5.6	167	13.3	4.1	0	90
2	3	1	3	3	2	2	1	1	1	1	1	2	1	73.2106	68	15	36	63.89473684	14.7826087	42.94736842	103.5789474	62.24073897	96.54166667	14	34	7.5	93	0.6	228	3.9	137	11.3	1.3	10.1	207	14	4.14	1	5
1	2	2	3	1	1	2	2	2	1	2	1	1	1	57.1643	92	15	24	77.91666667	24.73913043	73.2173913	125.9565217	85.52173913	97.52173913	17	27	8.2	94	1.4	364	4.7	133	14.2	1.4	10.5	273	15.1	5.03	0	1460
2	1	1	2	1	1	2	1	2	2	1	1	1	1	68.797	77	14	31	58.77419355	15.51612903	52.25	124.5714286	69.28571429	96.58064516	14	28	9.1	104	1	108	3.2	143	14.9	1.1	12	345	11.9	5.19	0	90
1	1	1	1	1	1	1	1	1	2	1	1	1	1	73.2698	87	13	29	66.54545455	20.27272727	49.7254902	133.9215686	74.8627451	97.48484848	15	25	9.3	103	1.2	146	4.1	139	13	1.2	5.6	147	14.1	4.33	0	1460
2	1	2	2	1	1	1	1	1	1	1	1	1	1	56.6696	111	14	27	94.62962963	17.84615385	76.25925926	151.6296296	93.2962963	95.44444444	17	26	9.7	101	0.9	135	4.4	140	13.1	1.1	17.6	531	12.5	5.1	0	90
1	1	2	1	1	1	1	1	2	1	2	1	1	1	41.6153	127	14	21	83.75	17.55	62.05	136.9	86.99998932	96.5	15	26	9.3	106	2.1	246	4.5	142	13.4	1.2	8.7	164	13.5	4.35	1	1514
2	2	1	3	1	1	2	1	2	1	1	1	1	1	76.8948	71	13	39	90.77777778	26.44444444	90.53571429	163	108.2142857	98.28571429	18	24	8.7	102	1.4	150	6	138	9.9	1.4	16.6	270	14.9	3.7	0	90
1	1	1	1	1	2	1	2	2	1	2	1	1	1	74.2841	78	15	35	69.36666667	15.64705882	55.1	118.3333333	76.1777668	99.61904762	12	26	9.2	107	1.3	141	4.2	141	10.4	1.1	8.9	156	12.6	3.43	0	1460
2	1	1	1	1	1	2	2	2	1	1	1	1	1	79.782	60	10	35	80.83333333	19	59.08695652	131.5652174	76.34782609	97.20833333	19	25	9.1	102	1.3	99	3.8	142	8.2	1.2	8.9	283	14.2	3.92	1	115
2	3	3	2	1	2	1	1	1	1	1	1	1	1	29.7334	59	15	28	94.8	14.875	63.125	101.9583333	71.91666667	99.52	10	24	7.1	113	0.5	191	4.2	143	13.2	1	5.3	201	11.6	4.47	0	90
2	1	1	3	1	2	2	2	2	1	1	1	1	1	87.5363	65	3	52	89.0952381	15.86956522	65.41666667	106.5	74.5	99.54545455	17	24	8.3	110	1.2	166	4.3	147	12.2	1	11.9	242	12.3	3.72	1	1
2	3	2	3	1	1	2	1	1	1	1	1	1	1	71.3438	51	6	35	100.962963	16.7037037	77.28571429	131.1904762	95.69767442	99.40740741	11	28	8.7	106	0.8	112	3.8	141	12.5	2.3	10.2	223	23.8	3.98	0	90
1	1	1	3	1	1	1	1	2	1	2	1	1	1	75.1984	89	14	25	61.5	18.5	51.96153846	131.8076923	78.57692704	98	14	19	9.3	113	1.5	127	5.2	141	10	1.3	9.5	309	14.1	4.06	1	1824
1	3	1	3	1	2	1	1	2	1	1	1	1	1	59.9567	75	14	36	71.83333333	19.38709677	68.67741935	135.0645161	92.06451613	98.7	15	26	7.7	103	1.1	102	5	139	16.4	1.2	15.8	290	13.5	5.4	1	547
1	2	2	1	1	1	1	1	2	1	2	1	1	1	58.0333	78	15	21	69.5	13.45833333	67.39130435	152.8695652	95.88405642	99.73913043	11	28	8.7	103	1.1	278	4.6	137	15.1	1.2	10.3	235	12.9	5.24	0	1460
2	1	1	1	1	1	2	1	2	1	2	1	1	1	81.1341	58	15	23	63.66666667	20.5	57.33333333	142	85.55553373	97.08	13	25	9.5	107	0.7	118	4	141	9.9	1.2	10.2	457	13.8	3.49	1	16
1	1	4	2	1	2	2	2	1	1	1	1	1	1	62.5291	85	15	35	80.725	16.36363636	46.11904762	97.5952381	72.92857143	99.26190476	21	21	7.8	101	1.2	242	4	139	14.5	1.1	15.1	287	13	4.55	0	90
1	1	2	1	1	1	1	1	1	1	1	1	1	1	55.1221	94	15	23	68.14285714	17.51428571	84.80555556	158.2222222	111.3703694	99.45714286	13	26	8.5	105	0.9	103	3.5	140	15.5	0.9	9.3	349	11.9	5.09	0	1460
2	1	1	2	1	1	2	2	1	1	1	1	1	1	79.9552	50	15	29	57.07407407	19.96296296	53.76923077	119.8461538	69.92	94.78571429	17	28	9.5	98	0.7	93	5.8	137	14.3	1	7.8	197	11.9	5.27	1	295
2	1	1	1	1	2	2	2	1	1	1	1	1	1	82.1366	52	15	35	92.20454545	20.42307692	46.76595745	119.787234	72.34042553	99.26086957	17	26	9.6	104	0.8	107	3.9	143	10.3	1	8.3	410	12.1	4.01	1	15
2	1	1	1	1	1	2	2	2	1	1	1	1	1	87.2755	41	9	32	71.81818182	22.23809524	65.09090909	166.8636364	99.01516862	96.26086957	17	27	9.3	104	1.1	166	4.4	144	14.9	1.5	13.9	260	15	4.44	1	10
2	1	1	3	1	1	2	1	1	1	2	1	1	1	79.5385	76	8	36	61.07894737	22.13157895	59.52631579	137.6578947	79.02631579	98.5	16	25	8.6	99	0.9	293	4.3	136	14.2	1.3	6.3	248	14.4	5.3	1	3
1	2	1	1	1	1	2	2	2	1	1	1	1	1	71.4288	75	15	28	60.53846154	21.34615385	71.53846154	147.0384615	96.70515383	99.07692308	14	24	8.9	103	1	121	4.2	137	15.5	1.2	12.4	178	14	5.05	0	1460
1	1	2	2	2	2	2	1	2	1	1	1	1	1	67.7181	87	15	27	89.91666667	23.46875	65.64	136.8	87.72727273	97.54166667	16	23	7.7	105	1.2	226	4.7	139	6.3	1.4	9.3	358	14.9	2.84	1	2139
2	1	1	1	1	1	1	1	2	1	1	1	1	1	68.5053	94	15	24	87.96	16.56	64.42857143	163.6263736	94.85714286	97.84	14	31	8.6	97	0.4	130	3.2	139	12.1	1.1	13.8	398	13.1	3.76	0	90
1	1	2	1	1	2	2	1	1	1	1	1	1	1	58.1222	85	14	35	84.38461538	17.46428571	61.81481481	135.6296296	84.74074074	99.30769231	17	22	8.2	106	0.9	134	4.7	140	14.1	1.1	10.2	190	12.7	4.58	1	18
1	1	1	1	2	1	1	1	2	1	2	1	1	1	73.2153	90	14	19	74.61764706	14.14705882	64.91176471	139.3235294	92.29411765	95.76470588	16	26	9.1	100	1.2	182	3.4	139	14.3	1.1	16.5	256	13	4.65	1	114
2	1	3	1	1	1	1	1	2	1	1	1	1	1	56.291	70	15	25	82.69230769	25.84615385	55.34615385	103.8461538	66.80769231	95.70833333	17	20	8.9	103	0.8	105	4.1	136	11.7	1.2	17.1	338	13.2	3.89	0	1460
1	1	2	2	1	1	1	1	2	1	1	1	1	1	50.7237	81	15	18	82.92592593	17.53571429	75.39130435	131.9130435	89.04347826	98.67857143	17	25	9	99	0.6	97	4.1	137	13.8	1.2	13.6	344	13.9	4.59	0	90
1	3	2	3	1	2	1	1	1	1	1	1	1	1	58.9544	100	15	36	69.71428571	20.11111111	70.73684211	134.0526316	90.38461538	97.64285714	14	26	7.7	108	1	83	3.7	144	13.4	1	22.2	298	11.7	4.23	1	2
2	1	1	3	1	1	2	2	2	1	1	1	1	1	66.3451	93	14	27	72.16666667	20.20833333	64.51724138	138.2413793	86.14285714	98.875	15	23	9.2	109	0.6	181	4.1	143	10.3	1	11.7	264	10.8	3.73	0	90
2	1	1	1	1	2	2	2	2	1	1	1	1	1	71.3873	64	15	36	95.31818182	16.42857143	62.60714286	133.0357143	79.03226779	99.86363636	17	22	8.5	105	0.9	148	6.3	138	15.8	1.3	10.4	275	14.7	4.86	1	164
2	1	1	3	1	2	1	1	2	1	1	1	1	1	65.7207	60	11	39	83.75	21	57.14705882	141.9411765	84.06060606	95.38709677	15	23	9.7	105	0.7	124	4.1	139	14.9	0.9	14.1	471	11.1	4.59	0	1460
2	1	1	1	1	1	2	2	2	1	1	1	1	1	73.0852	58	14	41	87.36	24.45833333	69.19230769	138.4615385	98.92307692	96.16666667	17	23	8.4	103	0.8	134	4.6	138	14.9	1	16.3	363	12	4.57	0	90
2	1	1	2	1	2	1	1	2	1	2	2	1	1	81.1428	86	12	51	92.6	21.66666667	54.79166667	104.125	63.52	93.76	13	24	8.3	104	1.1	160	3.6	137	9.6	1.2	8.5	148	13.4	3.17	1	8
1	1	1	1	1	2	2	1	2	1	1	1	1	1	79.4891	50	15	39	114.375	18.25806452	60.87096774	113.4193548	78.41935484	98.41666667	15	30	8.7	94	1	103	4.6	134	12.4	1.6	8	202	17.4	4.4	1	5
1	3	1	1	1	1	1	2	2	1	1	1	1	1	86.0103	80	12	45	69.85185185	30.2962963	53.30769231	121.6923077	68.96153846	96.5	18	24	9.1	104	3.9	142	5.5	140	11	1.3	11.5	163	15	3.32	1	4
